# Supplementary material for: Bis[μ-1-(2-pyridylmeth­yl)-1H-benzo­triazole]disilver(I) bis­(perchlorate)
Source: Acta Crystallogr Sect E Struct Rep Online. 2009 Oct 28;65(Pt 11):m1453–4. doi: 10.1107/S1600536809043669 (PMC2971172; doi:10.1107/S1600536809043669)
Supplement: Supplementary file 2 [file e-65-m1453-Isup2.hkl]

# 
# h,k,l, Fc-squared, Fo-squared, sigma(Fo-squared) and status flag 
# 
data_I
_shelx_title ' 11 in P21/c' 
_shelx_refln_list_code          4 
_shelx_F_calc_maximum      266.86 
_exptl_crystal_F_000       823.86 
_reflns_d_resolution_high  0.8411 
 
loop_ 
 _symmetry_equiv_pos_as_xyz 
 'x, y, z' 
 '-x, y+1/2, -z+1/2' 
 '-x, -y, -z' 
 'x, -y-1/2, z-1/2' 
 
_cell_length_a     9.4273 
_cell_length_b    16.0863 
_cell_length_c    11.9152 
_cell_angle_alpha  90.000 
_cell_angle_beta  128.448 
_cell_angle_gamma  90.000 
 
_shelx_F_squared_multiplier     1.000 
 
loop_ 
 _refln_index_h 
 _refln_index_k 
 _refln_index_l 
 _refln_F_squared_calc 
 _refln_F_squared_meas 
 _refln_F_squared_sigma 
 _refln_observed_status 
   2   0   0    23623.52    23168.61    124.82 o 
   3   0   0     8189.19     7663.84     66.96 o 
   4   0   0       62.57       63.64     10.09 o 
   5   0   0      147.29      159.35     20.96 o 
   6   0   0     1167.06     1228.66     76.75 o 
   7   0   0     2580.68     2512.07     98.12 o 
   8   0   0      713.96      684.83     75.53 o 
   1   1   0     1413.45     1483.98     28.62 o 
   2   1   0     2885.74     2881.63     27.71 o 
   3   1   0     9057.53     8894.97     63.71 o 
   4   1   0     3523.69     3331.44     30.90 o 
   5   1   0      826.11      725.30     18.62 o 
   6   1   0       23.47       29.47     38.05 o 
   7   1   0      325.44      294.03     41.00 o 
   8   1   0      322.64      354.33     48.52 o 
   1   2   0    11762.61    12189.21     70.18 o 
   2   2   0     3950.06     4046.79     51.95 o 
   3   2   0     1011.77      991.56     23.71 o 
   4   2   0      986.98      986.19     22.20 o 
   5   2   0     1367.38     1342.00     23.89 o 
   6   2   0      601.51      624.06     32.44 o 
   7   2   0     1346.26     1102.16     51.07 o 
   8   2   0      191.02      198.14     42.77 o 
   1   3   0     6018.78     5993.85     64.51 o 
   2   3   0     6831.57     6675.35     43.79 o 
   3   3   0    11624.85    11202.15     69.97 o 
   4   3   0     7137.70     6863.93     55.99 o 
   5   3   0     3328.70     3431.00     37.87 o 
   6   3   0      990.93     1105.76     40.17 o 
   7   3   0       42.31       45.13     37.42 o 
   8   3   0      153.05      198.12     45.92 o 
   0   4   0    26107.85    26803.11    116.32 o 
   1   4   0     1229.67     1377.37     28.86 o 
   2   4   0     4131.49     4257.50     48.21 o 
   3   4   0     1970.52     2057.41     31.42 o 
   4   4   0     2070.53     1952.86     42.43 o 
   5   4   0     4037.97     3928.24     45.21 o 
   6   4   0     3707.91     3570.94     60.54 o 
   7   4   0     1406.88     1258.54     64.30 o 
   8   4   0      817.48      751.66     70.26 o 
   1   5   0       64.92       70.00     21.74 o 
   2   5   0      226.60      248.56     24.08 o 
   3   5   0       91.04      109.69     17.48 o 
   4   5   0      151.03      168.09     17.67 o 
   5   5   0       53.71       54.50     23.76 o 
   6   5   0      102.88      151.78     33.50 o 
   7   5   0      165.45      183.03     45.46 o 
   8   5   0       10.40       11.15     56.77 o 
   0   6   0    32705.13    33278.56    179.53 o 
   1   6   0    15180.87    15117.96    113.68 o 
   2   6   0     2204.17     2131.77     33.92 o 
   3   6   0     1225.11     1317.06     30.91 o 
   4   6   0      414.42      419.39     23.01 o 
   5   6   0     1045.49      987.61     40.21 o 
   6   6   0      796.43      843.59     45.77 o 
   7   6   0      883.77      970.39     75.54 o 
   8   6   0      229.40      250.05     66.55 o 
   1   7   0      735.51      739.20     24.92 o 
   2   7   0     8983.92     9201.67    111.24 o 
   3   7   0     8579.30     8202.40     69.50 o 
   4   7   0     4720.88     4598.69     61.52 o 
   5   7   0     1944.47     1833.18     39.48 o 
   6   7   0      155.79      117.91     54.10 o 
   7   7   0       47.12       48.72     67.77 o 
   8   7   0      261.30      235.99     68.23 o 
   0   8   0    17716.46    17814.81    340.76 o 
   1   8   0     1431.51     1325.09     30.67 o 
   2   8   0     2356.37     2474.77     45.61 o 
   3   8   0      155.29      160.29     27.54 o 
   4   8   0      286.36      338.24     35.58 o 
   5   8   0      613.48      563.92     27.88 o 
   6   8   0       38.96       21.72     48.50 o 
   7   8   0      213.35      206.18     67.48 o 
   1   9   0       50.29       31.97     18.51 o 
   2   9   0     1854.14     1998.24     45.48 o 
   3   9   0      872.94      747.87     37.28 o 
   4   9   0      443.03      327.26     24.51 o 
   5   9   0      356.41      405.53     44.39 o 
   6   9   0        0.01       57.69     56.69 o 
   7   9   0       26.47        7.85     59.06 o 
   0  10   0     5758.12     5797.10    164.63 o 
   1  10   0     1792.78     1695.63     34.35 o 
   2  10   0     1901.33     1891.11     48.08 o 
   3  10   0      675.24      629.65     25.03 o 
   4  10   0        1.18        8.78     57.10 o 
   5  10   0     1863.63     1955.63     79.34 o 
   6  10   0      698.25      668.45    122.84 o 
   7  10   0      568.13      613.33    106.52 o 
   1  11   0     1237.67     1336.86     32.68 o 
   2  11   0      304.20      321.72     33.11 o 
   3  11   0      892.44      829.92     38.48 o 
   4  11   0      458.57      404.11     64.57 o 
   5  11   0      210.69      187.51     49.05 o 
   6  11   0      392.67      409.37     72.16 o 
   7  11   0        2.40       14.73     83.90 o 
   0  12   0      870.97      911.72     73.68 o 
   1  12   0        8.89        5.91     21.62 o 
   2  12   0      101.09       79.81     29.35 o 
   3  12   0      234.00      243.29     68.42 o 
   4  12   0      632.38      646.00     64.33 o 
   5  12   0      127.44      143.72     53.56 o 
   6  12   0      460.11      455.44     69.67 o 
   1  13   0      928.63      901.25     52.63 o 
   2  13   0     1339.72     1282.77     54.19 o 
   3  13   0     1207.41     1247.38     80.33 o 
   4  13   0     1257.20     1305.56     83.92 o 
   5  13   0      346.48      419.85     59.75 o 
   6  13   0      232.24      183.85     66.55 o 
   0  14   0     3411.85     3621.31    128.65 o 
   1  14   0        4.06       56.17     62.63 o 
   2  14   0        0.57      -31.59     63.50 o 
   3  14   0       26.72       26.11     54.66 o 
   4  14   0      219.72      233.86     66.26 o 
   5  14   0      499.44      459.52     69.53 o 
   1  15   0       25.57       41.58     54.86 o 
   2  15   0       88.80       59.75     65.36 o 
   3  15   0      585.19      720.05     79.57 o 
   4  15   0       74.63       98.86     67.74 o 
   5  15   0       71.28      139.31     57.40 o 
   0  16   0      891.95      816.91    133.75 o 
   1  16   0      468.43      440.60     69.33 o 
   2  16   0      161.32      174.72     66.04 o 
   3  16   0      155.94      188.96     65.42 o 
   4  16   0       12.86       44.98     60.68 o 
   1  17   0      163.99      195.11     62.69 o 
   2  17   0       13.03       15.91     62.51 o 
   3  17   0      356.15      406.13     72.03 o 
   4  17   0      284.71      291.20     75.67 o 
   0  18   0      830.91      709.57    169.61 o 
   1  18   0       15.62       68.91     89.35 o 
   2  18   0      219.07      193.05     74.09 o 
   1  19   0       13.80       54.13     92.66 o 
  -9   1   1        0.24       19.28     44.79 o 
  -8   1   1      432.91      501.17     46.63 o 
  -7   1   1     1936.03     1888.34     60.02 o 
  -6   1   1     1974.74     1969.84     40.97 o 
  -5   1   1     3611.64     3347.03     66.70 o 
  -4   1   1    15691.67    15552.78    107.07 o 
  -3   1   1     1769.06     1608.54     32.94 o 
  -2   1   1      224.88      306.17     17.42 o 
   1   1   1     3089.60     2989.14     29.31 o 
   2   1   1     7835.16     7813.61     50.17 o 
   3   1   1      553.43      561.76     40.32 o 
   4   1   1     1283.66     1336.82     22.87 o 
   5   1   1      239.77      247.63     15.53 o 
   6   1   1     2300.76     2207.69     61.57 o 
   7   1   1     1512.17     1584.43     60.12 o 
   8   1   1      666.11      712.95     56.19 o 
  -9   2   1      515.78      463.03     48.99 o 
  -8   2   1     1392.69     1408.23     59.48 o 
  -7   2   1      924.36      966.77     51.63 o 
  -6   2   1      252.71      257.89     19.20 o 
  -5   2   1     2179.72     2394.91     41.13 o 
  -4   2   1     5423.96     4842.22     78.39 o 
  -3   2   1    31751.40    30546.97    104.50 o 
  -2   2   1    27926.79    27102.03    122.25 o 
  -1   2   1    25566.91    24936.14     78.05 o 
   0   2   1     5621.50     6649.08    117.16 o 
   1   2   1     4626.57     4617.71    153.51 o 
   2   2   1     1418.76     1997.30    156.66 o 
   3   2   1     8814.82     8731.04     53.78 o 
   4   2   1     9346.71     8950.19     64.70 o 
   5   2   1     2173.08     1930.34     31.78 o 
   6   2   1     3735.28     3769.93     74.26 o 
   7   2   1      248.72      315.65     45.19 o 
   8   2   1       24.40       22.07     49.96 o 
  -9   3   1        1.11      -23.78     58.47 o 
  -8   3   1       40.10       56.12     42.16 o 
  -7   3   1      824.84      819.36     50.11 o 
  -6   3   1      671.39      701.38     30.08 o 
  -5   3   1     2999.54     2878.37     67.82 o 
  -4   3   1      883.81      759.28     16.49 o 
  -3   3   1       18.05        1.01     11.94 o 
  -2   3   1      719.95      677.10     23.25 o 
  -1   3   1     5624.60     5598.47     45.95 o 
   0   3   1      324.77      571.09     27.41 o 
   1   3   1      746.27      778.70     33.72 o 
   2   3   1      425.05      450.95     16.57 o 
   3   3   1       22.54       35.67     19.19 o 
   4   3   1      225.26      268.13     23.44 o 
   5   3   1     1301.65     1298.42     36.54 o 
   6   3   1        1.60        3.13     37.41 o 
   7   3   1      561.03      524.85     49.60 o 
   8   3   1      272.81      306.33     60.09 o 
  -9   4   1      303.20      340.38     72.43 o 
  -8   4   1     1027.64      999.33     56.38 o 
  -7   4   1     1551.98     1575.08     57.82 o 
  -6   4   1       24.85       28.24     31.72 o 
  -5   4   1      261.26      215.97     14.38 o 
  -4   4   1       43.09       73.64     12.72 o 
  -3   4   1     2299.75     2323.82     30.62 o 
  -2   4   1     2259.20     2300.23     34.68 o 
  -1   4   1     1672.24     1821.26     37.93 o 
   0   4   1      233.34      303.09     17.93 o 
   1   4   1       14.51       62.93     31.40 o 
   2   4   1     1616.02     1435.49     41.37 o 
   3   4   1     4411.57     4314.21     39.58 o 
   4   4   1     1640.19     1659.94     36.28 o 
   5   4   1     1202.30     1184.77     42.42 o 
   6   4   1      346.75      398.91     42.25 o 
   7   4   1       46.92       69.51     53.39 o 
   8   4   1       13.41       55.84     60.90 o 
  -8   5   1      204.42      200.52     66.05 o 
  -7   5   1     1485.86     1457.83     64.83 o 
  -6   5   1     2685.49     2459.55     58.67 o 
  -5   5   1     4112.22     3881.54     47.43 o 
  -4   5   1     5409.66     5479.07     46.09 o 
  -3   5   1       16.15      338.67     62.22 o 
  -2   5   1     3507.37     3567.73     64.80 o 
  -1   5   1       31.46     2146.86     78.80 o 
   0   5   1    47840.60    45408.29    189.07 o 
   1   5   1    12800.61    12180.77     96.48 o 
   2   5   1    20118.05    19463.33    115.15 o 
   3   5   1     6174.96     5734.62     50.72 o 
   4   5   1      722.83      803.97     33.05 o 
   5   5   1        3.75       27.22     29.53 o 
   6   5   1      277.26      249.50     41.28 o 
   7   5   1      903.39      791.39     73.78 o 
  -8   6   1      561.71      632.66     72.78 o 
  -7   6   1      469.54      462.02     52.90 o 
  -6   6   1      477.20      491.47     41.67 o 
  -5   6   1      105.42      191.78     21.67 o 
  -4   6   1       72.83       95.53     22.80 o 
  -3   6   1     7852.57     7883.34     83.22 o 
  -2   6   1     1961.66     1871.55     33.66 o 
  -1   6   1     4091.26     4175.57     38.75 o 
   0   6   1      197.51      351.09     19.44 o 
   1   6   1        0.02       38.51     30.71 o 
   2   6   1      696.32      718.42     45.74 o 
   3   6   1     2717.84     2451.15     36.08 o 
   4   6   1     4185.76     4127.87     56.30 o 
   5   6   1       87.57       86.87     28.43 o 
   6   6   1     2420.88     2423.59     99.26 o 
   7   6   1       96.58      138.11     67.10 o 
  -8   7   1       17.09       66.73     65.81 o 
  -7   7   1       33.52       35.00     82.34 o 
  -6   7   1      210.94      259.83     38.64 o 
  -5   7   1     1247.68     1368.03     32.13 o 
  -4   7   1      521.81      484.06     31.15 o 
  -3   7   1     1387.97     1291.57     38.80 o 
  -2   7   1      292.56      257.31     25.28 o 
  -1   7   1        4.40        9.27     15.91 o 
   0   7   1       72.36      130.45     17.45 o 
   1   7   1      123.29      109.35     16.08 o 
   2   7   1      229.47      293.21     45.81 o 
   3   7   1       99.87      145.42     46.59 o 
   4   7   1      665.56      731.07     24.39 o 
   5   7   1       40.54       72.73     25.06 o 
   6   7   1      889.11      951.24     57.80 o 
   7   7   1      200.54      202.84     64.95 o 
  -8   8   1      328.35      319.34     68.34 o 
  -7   8   1      195.28      167.10     83.23 o 
  -6   8   1       29.71       52.77     31.17 o 
  -5   8   1      944.11      994.62     34.61 o 
  -4   8   1     3139.92     2994.07     81.80 o 
  -3   8   1    11936.92    11817.55    133.43 o 
  -2   8   1     6337.98     5979.29     65.52 o 
  -1   8   1     8751.25     8159.82     82.69 o 
   0   8   1     4253.87     4036.17     44.94 o 
   1   8   1      567.09      766.61     70.47 o 
   2   8   1      106.00      449.48     64.25 o 
   3   8   1     2026.77     2172.01     77.20 o 
   4   8   1     4703.47     4351.72    129.35 o 
   5   8   1      327.09      278.19     55.35 o 
   6   8   1     1653.01     1799.39     73.03 o 
   7   8   1      167.65      304.84     70.18 o 
  -8   9   1      319.95      354.37     87.78 o 
  -7   9   1      878.79      866.98     98.99 o 
  -6   9   1     3194.55     3272.17    103.11 o 
  -5   9   1     1336.52     1490.55     40.75 o 
  -4   9   1     4920.18     4715.16     78.47 o 
  -3   9   1      589.41      563.38     34.23 o 
  -2   9   1      193.21      276.71     32.32 o 
  -1   9   1     2804.96     3078.88    112.14 o 
   0   9   1     5802.53     5940.54     66.11 o 
   1   9   1     1125.45     1202.46     27.05 o 
   2   9   1     1126.63     1051.81     66.19 o 
   3   9   1      598.02      571.66     57.56 o 
   4   9   1      376.00      533.20     78.35 o 
   5   9   1      602.82      635.71     60.89 o 
   6   9   1      481.71      529.60     56.60 o 
   7   9   1      985.63      989.80    106.55 o 
  -7  10   1      142.15      146.31     88.60 o 
  -6  10   1      806.34      795.47     50.79 o 
  -5  10   1      837.18      902.85     49.00 o 
  -4  10   1      388.30      352.57     31.90 o 
  -3  10   1     1052.59     1030.10     71.00 o 
  -2  10   1     1269.96     1313.49     36.54 o 
  -1  10   1     1287.64     1345.14     51.87 o 
   0  10   1       49.24      103.33     25.77 o 
   1  10   1     1235.62     1170.50     29.39 o 
   2  10   1      119.64      156.19     59.78 o 
   3  10   1       35.68       38.63     59.75 o 
   4  10   1       25.01       73.03     55.07 o 
   5  10   1      184.80      170.55     67.15 o 
   6  10   1      189.56      173.89     52.73 o 
  -7  11   1       83.63       77.80     79.67 o 
  -6  11   1      539.11      534.49     69.58 o 
  -5  11   1      649.65      643.53     48.30 o 
  -4  11   1       89.50      195.73     62.06 o 
  -3  11   1        0.24       54.01     28.44 o 
  -2  11   1      560.11      692.00     31.00 o 
  -1  11   1      938.46      968.58     50.84 o 
   0  11   1     4231.73     3917.01    125.65 o 
   1  11   1     5468.01     5182.33     65.22 o 
   2  11   1     3268.45     3040.85     95.65 o 
   3  11   1     2441.72     2459.41     94.03 o 
   4  11   1       23.01       68.92     52.07 o 
   5  11   1       45.10       60.60     60.06 o 
   6  11   1       13.37       53.55     48.22 o 
  -7  12   1      406.14      380.29     96.58 o 
  -6  12   1       28.16       14.07     64.30 o 
  -5  12   1       75.32       91.65     56.13 o 
  -4  12   1       55.09       59.53     56.82 o 
  -3  12   1     1257.30     1118.61     73.69 o 
  -2  12   1     2912.63     2721.27     58.12 o 
  -1  12   1      556.83      536.41     46.16 o 
   0  12   1       25.98       47.41     39.57 o 
   1  12   1       38.51      132.99     30.97 o 
   2  12   1      219.23      248.50     44.18 o 
   3  12   1     1128.88     1094.92     75.93 o 
   4  12   1     1033.16     1154.62     75.14 o 
   5  12   1      478.53      492.10     90.13 o 
   6  12   1      628.21      707.24     79.56 o 
  -6  13   1      108.68      122.88     84.75 o 
  -5  13   1       19.51        6.25     58.24 o 
  -4  13   1      533.14      513.92     62.91 o 
  -3  13   1       17.09       42.85     54.89 o 
  -2  13   1      750.28      705.08     35.34 o 
  -1  13   1        9.48      120.14     42.87 o 
   0  13   1     2558.91     2449.04     79.36 o 
   1  13   1      184.19      242.97     39.84 o 
   2  13   1      453.75      481.06     47.28 o 
   3  13   1      406.58      415.03     60.69 o 
   4  13   1      387.29      382.45     68.56 o 
   5  13   1       39.30       78.44     75.76 o 
  -6  14   1        0.15       22.66     85.03 o 
  -5  14   1        0.27       27.44     57.88 o 
  -4  14   1       30.94       35.00     58.61 o 
  -3  14   1      221.33      240.27     59.97 o 
  -2  14   1     1080.54     1136.50     74.29 o 
  -1  14   1        2.74       42.88     41.79 o 
   0  14   1      888.61      790.31     52.51 o 
   1  14   1      412.18      431.74     70.34 o 
   2  14   1       56.70       36.96     39.75 o 
   3  14   1       71.08       62.08     42.64 o 
   4  14   1      194.97      149.85     62.50 o 
   5  14   1      253.92      210.76     93.49 o 
  -5  15   1      285.89      310.43     65.87 o 
  -4  15   1      552.68      533.88     74.66 o 
  -3  15   1      138.71      182.47     61.44 o 
  -2  15   1       42.53      106.82     65.43 o 
  -1  15   1      295.06      322.81     56.16 o 
   0  15   1      711.95      677.78     50.97 o 
   1  15   1      845.34      804.03     75.41 o 
   2  15   1      427.17      403.92     74.34 o 
   3  15   1      225.01      234.50     63.88 o 
   4  15   1       26.39       37.43     63.00 o 
  -5  16   1       93.46       67.68     57.35 o 
  -4  16   1      222.46      252.73     64.73 o 
  -3  16   1      184.87      228.68     69.25 o 
  -2  16   1      172.84      261.90     64.16 o 
  -1  16   1      368.10      363.58     74.73 o 
   0  16   1        3.64        5.84     53.08 o 
   1  16   1      360.30      287.30     62.52 o 
   2  16   1      151.72      146.17     70.00 o 
   3  16   1      270.84      387.79     77.45 o 
   4  16   1      237.54      229.52     69.00 o 
  -4  17   1        1.67       -0.49     66.35 o 
  -3  17   1       78.95       91.64     61.85 o 
  -2  17   1       65.02       77.73     59.98 o 
  -1  17   1      151.81      133.60     86.62 o 
   0  17   1       98.11      105.77     58.93 o 
   1  17   1       23.24       71.51     60.02 o 
   2  17   1        0.13      -40.67     68.08 o 
   3  17   1        5.97       13.41     70.96 o 
  -3  18   1      143.09      123.39     72.24 o 
  -2  18   1      201.51      140.56     64.41 o 
  -1  18   1       88.41      216.14    107.26 o 
   0  18   1      146.45      118.05     98.67 o 
   1  18   1        0.02       31.68     62.82 o 
   2  18   1        3.31       80.21     68.30 o 
  -1  19   1        2.30      -30.72     94.85 o 
   0  19   1      229.22      274.35     88.11 o 
  -9   0   2       96.82      119.27     68.93 o 
  -8   0   2       95.68      167.73     64.75 o 
  -7   0   2       69.89       75.01     59.28 o 
  -6   0   2     4217.98     4086.91    142.98 o 
  -5   0   2    10933.47    10540.35    135.79 o 
  -4   0   2    28221.11    27254.14    127.39 o 
  -3   0   2     8012.24     8151.24     73.03 o 
  -2   0   2      622.10     1502.72    107.65 o 
  -1   0   2     1010.27     1218.56     50.47 o 
   0   0   2    19146.48    18998.61     85.77 o 
   1   0   2    25129.74    24793.35    115.72 o 
   2   0   2     6796.44     6620.14    125.85 o 
   3   0   2    22689.65    22174.63    204.39 o 
   4   0   2     7305.25     7021.66    114.97 o 
   5   0   2      686.97      699.53     45.50 o 
   6   0   2       21.41       15.92     64.99 o 
   7   0   2       80.14      152.51     71.80 o 
  -9   1   2      813.12      810.29     55.63 o 
  -8   1   2     2097.12     1953.36     65.57 o 
  -7   1   2     3087.58     3346.84     73.88 o 
  -6   1   2     3637.01     3742.22     47.04 o 
  -5   1   2     2502.75     2626.89     38.08 o 
  -4   1   2        9.95        5.55     11.62 o 
  -3   1   2      137.24      158.39     15.17 o 
  -2   1   2     1140.59     1219.57     34.53 o 
  -1   1   2     3356.15     3384.67     55.61 o 
   0   1   2     1063.28     1221.18     19.61 o 
   1   1   2       90.09      119.09     12.43 o 
   2   1   2       87.77       45.66     11.87 o 
   3   1   2     2660.76     2440.61     37.21 o 
   4   1   2     4089.57     3852.64     44.87 o 
   5   1   2      835.36      757.47     39.58 o 
   6   1   2     1594.17     1475.59     58.99 o 
   7   1   2      321.93      273.73     52.68 o 
  -9   2   2       54.66       72.89     43.80 o 
  -8   2   2        4.16       41.23     44.24 o 
  -7   2   2       59.46       90.47     43.97 o 
  -6   2   2        2.85        2.11     13.65 o 
  -5   2   2     2295.15     2376.38     25.68 o 
  -4   2   2      898.35      925.75     20.50 o 
  -3   2   2      309.52      289.65     14.64 o 
  -2   2   2      570.44      802.14     26.14 o 
  -1   2   2      105.98      128.51     38.16 o 
   0   2   2     3653.79     3916.46     31.86 o 
   1   2   2      235.57      231.80     14.06 o 
   2   2   2      966.82      884.56     21.37 o 
   3   2   2     2378.29     2429.08     35.18 o 
   4   2   2      115.50      116.70     19.80 o 
   5   2   2      653.26      637.23     36.86 o 
   6   2   2      292.81      293.16     43.12 o 
   7   2   2      149.93      164.15     42.67 o 
  -9   3   2      403.57      465.52     45.87 o 
  -8   3   2     1556.11     1537.77     58.98 o 
  -7   3   2      347.56      358.91     47.87 o 
  -6   3   2     1021.13      975.05     34.46 o 
  -5   3   2       63.35       57.57     15.17 o 
  -4   3   2     2445.68     2464.79     29.12 o 
  -3   3   2     4879.68     4592.88     48.22 o 
  -2   3   2    29275.90    28510.69    159.24 o 
  -1   3   2    71214.04    70048.09    369.13 o 
   0   3   2    17732.65    18468.67     77.00 o 
   1   3   2     4890.25     4699.40     38.98 o 
   2   3   2     1706.58     1636.18     22.86 o 
   3   3   2        7.05       22.14     17.71 o 
   4   3   2     3955.55     4112.23     47.99 o 
   5   3   2      654.46      756.46     31.85 o 
   6   3   2     3092.61     3273.45     96.05 o 
   7   3   2      638.49      669.91     63.29 o 
  -9   4   2      125.88      196.33     45.83 o 
  -8   4   2        9.83        9.80     42.34 o 
  -7   4   2      343.23      315.80     48.01 o 
  -6   4   2     4277.94     4107.11     46.61 o 
  -5   4   2     1839.25     1717.69     32.97 o 
  -4   4   2     9250.71     9310.32     54.05 o 
  -3   4   2     1989.44     2362.89     93.94 o 
  -2   4   2     1421.38     1679.54     31.73 o 
  -1   4   2     7461.26     7882.79     86.87 o 
   0   4   2     6159.63     6136.78     39.12 o 
   1   4   2    19349.75    18648.33     89.59 o 
   2   4   2     8098.64     7843.67     46.07 o 
   3   4   2     5587.58     5556.31     55.28 o 
   4   4   2     1565.62     1538.48     39.47 o 
   5   4   2      159.02      187.75     26.13 o 
   6   4   2      200.69      175.91     39.34 o 
   7   4   2      398.36      451.29     65.40 o 
  -9   5   2       12.86        8.59     54.27 o 
  -8   5   2      177.69      145.22     45.69 o 
  -7   5   2       70.43       83.75     42.81 o 
  -6   5   2      771.92      831.78     28.78 o 
  -5   5   2       51.48       70.59     15.14 o 
  -4   5   2      207.87      202.94     18.69 o 
  -3   5   2      837.28      759.61     25.07 o 
  -2   5   2      166.22      159.37     24.66 o 
  -1   5   2     2758.30     2580.72     33.53 o 
   0   5   2      403.68      365.17     18.13 o 
   1   5   2      176.99      198.93     23.99 o 
   2   5   2      405.84      408.51     25.68 o 
   3   5   2       17.55       23.09     14.56 o 
   4   5   2      104.90      107.73     28.43 o 
   5   5   2        9.70       16.18     29.11 o 
   6   5   2       35.06       55.06     58.57 o 
   7   5   2        2.41       -7.25     66.78 o 
  -9   6   2       93.99      119.17     71.63 o 
  -8   6   2       41.52       -0.71     43.56 o 
  -7   6   2      112.19      200.76     41.15 o 
  -6   6   2     1636.86     1726.44     42.61 o 
  -5   6   2     2959.97     2769.53     41.04 o 
  -4   6   2     6307.29     6142.94     73.18 o 
  -3   6   2     4120.17     3900.26     83.05 o 
  -2   6   2      837.14      864.59     26.85 o 
  -1   6   2        0.84        8.79     12.54 o 
   0   6   2     3153.61     2919.05     40.18 o 
   1   6   2     6925.90     6997.55     82.39 o 
   2   6   2     2296.88     2171.79     56.59 o 
   3   6   2     1483.82     1287.49     46.56 o 
   4   6   2     2408.91     2397.35     48.99 o 
   5   6   2       73.17       92.28     43.06 o 
   6   6   2        4.77       13.73     63.92 o 
   7   6   2      151.00      244.55     63.49 o 
  -9   7   2      376.10      350.98     75.97 o 
  -8   7   2     1487.69     1500.69    115.18 o 
  -7   7   2     3415.69     3492.12     77.60 o 
  -6   7   2     1584.24     1659.80     39.18 o 
  -5   7   2      351.14      356.52     27.66 o 
  -4   7   2      894.62      986.68     36.28 o 
  -3   7   2     1893.26     1874.16     41.42 o 
  -2   7   2     3107.68     3292.34     48.70 o 
  -1   7   2     5718.79     6173.93     57.21 o 
   0   7   2     6593.90     6868.25     73.56 o 
   1   7   2      309.67      348.04     50.43 o 
   2   7   2      342.91      379.96     35.71 o 
   3   7   2      875.77      911.96     48.36 o 
   4   7   2     3355.46     3352.08     81.78 o 
   5   7   2      777.00      787.43     56.56 o 
   6   7   2     2137.10     1992.78     94.75 o 
   7   7   2      214.30      210.40     63.86 o 
  -8   8   2       46.21       99.92     88.52 o 
  -7   8   2      512.27      594.79     62.15 o 
  -6   8   2      411.62      482.03     30.10 o 
  -5   8   2      284.34      269.72     38.14 o 
  -4   8   2     2532.40     2556.95     63.19 o 
  -3   8   2       13.92       73.12     30.40 o 
  -2   8   2      480.47      630.53     25.70 o 
  -1   8   2      153.11      178.91     34.20 o 
   0   8   2     2781.46     2852.03     46.36 o 
   1   8   2     1817.04     1769.94     68.97 o 
   2   8   2       82.83      105.94     51.13 o 
   3   8   2      844.95      746.65     54.66 o 
   4   8   2      194.53      143.17     52.16 o 
   5   8   2      323.41      277.33     49.12 o 
   6   8   2        1.50       -4.89     57.87 o 
  -8   9   2      182.32      284.95     85.46 o 
  -7   9   2      696.48      702.46     71.81 o 
  -6   9   2      155.11      141.65     25.99 o 
  -5   9   2      106.78      101.99     37.53 o 
  -4   9   2        4.92       -4.43     27.68 o 
  -3   9   2      337.92      336.96     34.91 o 
  -2   9   2     1876.69     1942.51     42.23 o 
  -1   9   2     2452.38     2416.57     48.75 o 
   0   9   2     3989.09     3708.18     53.82 o 
   1   9   2       20.25       21.99     21.48 o 
   2   9   2      173.25      222.93     57.68 o 
   3   9   2      476.55      488.84     77.86 o 
   4   9   2       52.53       89.04     47.93 o 
   5   9   2      772.96      795.65     56.88 o 
   6   9   2      400.10      440.99     68.21 o 
  -8  10   2       32.55       82.43     94.87 o 
  -7  10   2      228.77      241.87     63.72 o 
  -6  10   2     1115.59     1077.00     46.71 o 
  -5  10   2      822.19      914.89     54.19 o 
  -4  10   2     3816.67     3685.45     71.53 o 
  -3  10   2      858.52      738.15     54.43 o 
  -2  10   2     1090.11     1094.89     36.69 o 
  -1  10   2      617.40      678.69     45.44 o 
   0  10   2     3112.92     2957.11     51.89 o 
   1  10   2     4082.98     3798.11     85.32 o 
   2  10   2     3501.90     3473.47    137.20 o 
   3  10   2     2205.27     2109.27     87.65 o 
   4  10   2      918.31      948.70     93.63 o 
   5  10   2      278.10      272.66     51.67 o 
   6  10   2       41.74       55.25     58.48 o 
  -8  11   2      449.25      546.47     95.83 o 
  -7  11   2      102.78      161.78     60.47 o 
  -6  11   2      904.83      951.45     57.74 o 
  -5  11   2       40.21       67.00     39.65 o 
  -4  11   2        5.97        4.72     31.36 o 
  -3  11   2      501.79      458.11     61.86 o 
  -2  11   2      777.08      723.05     33.76 o 
  -1  11   2     1731.74     1716.16     59.41 o 
   0  11   2      187.31      218.57     30.82 o 
   1  11   2       48.38       70.20     43.48 o 
   2  11   2       14.41      -12.35     64.24 o 
   3  11   2        1.63        7.02     53.36 o 
   4  11   2     2432.53     2400.52    117.80 o 
   5  11   2       34.52       19.39     49.66 o 
   6  11   2      851.60      850.54    104.08 o 
  -7  12   2       28.96       24.06     68.67 o 
  -6  12   2      106.00       99.64     48.29 o 
  -5  12   2       21.59       48.58     45.54 o 
  -4  12   2       18.13       24.66     57.26 o 
  -3  12   2     1101.62     1123.08     77.47 o 
  -2  12   2       59.11       95.43     57.97 o 
  -1  12   2      534.69      514.16     48.61 o 
   0  12   2       86.75       86.73     35.43 o 
   1  12   2       86.78      123.00     42.65 o 
   2  12   2        7.55        9.83     47.01 o 
   3  12   2      235.12      272.88     62.52 o 
   4  12   2      139.08      105.04     77.33 o 
   5  12   2        0.23        8.10     71.29 o 
  -7  13   2      122.02      100.84     62.83 o 
  -6  13   2      221.42      169.13     53.79 o 
  -5  13   2       27.55       44.04     42.35 o 
  -4  13   2      246.90      370.30     67.12 o 
  -3  13   2     2969.24     3004.94    102.90 o 
  -2  13   2     1259.18     1256.84     76.50 o 
  -1  13   2     3370.33     3571.36     82.08 o 
   0  13   2     1429.04     1435.81     58.32 o 
   1  13   2      921.99      980.20     54.83 o 
   2  13   2      747.90      764.34     56.40 o 
   3  13   2       35.07      126.44     60.01 o 
   4  13   2      343.83      472.07     96.28 o 
   5  13   2      171.64      183.66     77.13 o 
  -6  14   2      197.50      212.64     57.09 o 
  -5  14   2      805.71      862.60     74.89 o 
  -4  14   2     1510.90     1613.99     87.39 o 
  -3  14   2      165.94      201.64     62.06 o 
  -2  14   2      258.35      224.81     61.24 o 
  -1  14   2      107.66      110.97     44.13 o 
   0  14   2      362.65      454.58     64.90 o 
   1  14   2       33.76       65.21     38.69 o 
   2  14   2      134.91      165.00     41.84 o 
   3  14   2      372.65      353.25     54.28 o 
   4  14   2       43.99       15.30     76.29 o 
  -6  15   2       68.71       64.96     71.84 o 
  -5  15   2      429.82      491.27     68.07 o 
  -4  15   2      283.67      327.31     62.87 o 
  -3  15   2       87.91      136.41     57.65 o 
  -2  15   2      455.51      556.75     71.18 o 
  -1  15   2      256.69      327.04     46.62 o 
   0  15   2      433.11      505.00     71.76 o 
   1  15   2       19.55       18.21     63.98 o 
   2  15   2       17.57       69.66     61.92 o 
   3  15   2      122.07      102.86     64.81 o 
   4  15   2       10.55       35.73     88.86 o 
  -5  16   2      222.08      245.26     70.71 o 
  -4  16   2       89.03      130.72     71.30 o 
  -3  16   2      236.42      261.34     68.57 o 
  -2  16   2        1.96       12.43     55.99 o 
  -1  16   2       15.20       44.40     80.52 o 
   0  16   2      374.35      305.90     60.46 o 
   1  16   2       95.54      131.05     71.04 o 
   2  16   2      415.92      399.53     70.77 o 
   3  16   2      579.29      585.39     81.01 o 
  -4  17   2       20.14       16.79     68.48 o 
  -3  17   2        1.18       16.89     59.84 o 
  -2  17   2      170.99      134.52     58.53 o 
  -1  17   2      203.12      258.48     91.13 o 
   0  17   2      271.61      269.88     67.67 o 
   1  17   2       14.07        1.23     59.32 o 
   2  17   2        2.22       -7.91     63.92 o 
  -3  18   2       13.01       28.02     54.98 o 
  -2  18   2       12.28       49.06     85.65 o 
  -1  18   2       21.67      109.90     96.51 o 
   0  18   2      233.24      239.78     72.53 o 
   1  18   2      109.32      148.80     66.46 o 
 -10   1   3      434.81      446.44     53.77 o 
  -9   1   3      738.81      735.56     52.63 o 
  -8   1   3     1404.57     1446.22     64.49 o 
  -7   1   3       62.91       45.48     20.99 o 
  -6   1   3      939.81     1047.25     30.63 o 
  -5   1   3     1854.46     1695.10     28.15 o 
  -4   1   3    12394.11    12170.98     64.10 o 
  -3   1   3     9490.12     9291.15     54.96 o 
  -2   1   3       10.50      693.51     25.86 o 
  -1   1   3    15462.67    15115.70     88.56 o 
   0   1   3     1305.54     1593.26     21.74 o 
   1   1   3     2622.55     2860.15     31.43 o 
   2   1   3     6372.10     6308.24     48.75 o 
   3   1   3     5697.08     5540.34     47.73 o 
   4   1   3     1048.84      935.35     31.72 o 
   5   1   3      586.50      643.07     41.50 o 
   6   1   3      186.83      200.52     49.07 o 
   7   1   3       27.45       43.12     61.14 o 
 -10   2   3        3.33       33.77     43.91 o 
  -9   2   3      113.92      168.22     45.90 o 
  -8   2   3     1923.29     1881.80     71.42 o 
  -7   2   3     1747.24     1594.83     38.42 o 
  -6   2   3     4344.88     4351.01     44.49 o 
  -5   2   3     1671.65     1804.54     38.18 o 
  -4   2   3      394.92      589.28     38.47 o 
  -3   2   3     1859.66     3167.62    112.10 o 
  -2   2   3    39045.41    37975.57    198.42 o 
  -1   2   3     8265.29     9642.66     65.27 o 
   0   2   3    40821.80    38776.50    118.00 o 
   1   2   3    10192.33     9663.06     47.53 o 
   2   2   3     7848.21     7813.52     56.85 o 
   3   2   3     1404.89     1490.84     38.42 o 
   4   2   3      860.74      757.56     30.78 o 
   5   2   3      133.06      153.18     34.38 o 
   6   2   3     1583.52     1590.92     67.99 o 
   7   2   3      856.46      869.38     79.34 o 
  -9   3   3      296.58      335.43     49.96 o 
  -8   3   3       27.92       36.71     44.22 o 
  -7   3   3        1.40       32.26     28.37 o 
  -6   3   3       10.06       10.63     17.75 o 
  -5   3   3        4.92       10.57     13.19 o 
  -4   3   3     1664.35     1638.56     25.92 o 
  -3   3   3      671.64      614.74     24.00 o 
  -2   3   3     7827.65     7780.38    106.13 o 
  -1   3   3     1791.91     2218.40     42.96 o 
   0   3   3        0.58       21.33     14.70 o 
   1   3   3      201.44      228.15     16.77 o 
   2   3   3       12.76        3.61     14.11 o 
   3   3   3      293.86      283.45     22.66 o 
   4   3   3      136.72      137.94     25.24 o 
   5   3   3      557.21      546.70     37.86 o 
   6   3   3       10.58        5.25     62.62 o 
  -9   4   3      267.44      215.91     50.30 o 
  -8   4   3      265.81      263.65     50.48 o 
  -7   4   3     2126.85     2040.62     53.13 o 
  -6   4   3     2904.64     2733.30     44.81 o 
  -5   4   3     3212.72     2762.79     37.52 o 
  -4   4   3     4853.04     4262.13     45.59 o 
  -3   4   3      232.59      350.65     24.81 o 
  -2   4   3      433.19      546.21     40.53 o 
  -1   4   3      139.13      186.21     21.84 o 
   0   4   3     1488.97     1509.22     29.73 o 
   1   4   3      257.08      285.99     18.00 o 
   2   4   3      487.49      481.06     19.83 o 
   3   4   3       64.76      105.01     13.64 o 
   4   4   3      368.81      468.24     30.40 o 
   5   4   3      708.13      756.15     38.87 o 
   6   4   3      757.15      812.16     65.03 o 
  -9   5   3      918.22      794.22     63.04 o 
  -8   5   3      232.84      254.50     52.55 o 
  -7   5   3       40.00       65.81     26.11 o 
  -6   5   3     1576.52     1622.33     42.75 o 
  -5   5   3     1532.82     1327.97     32.73 o 
  -4   5   3    17284.49    17386.18    141.67 o 
  -3   5   3    10946.24    10453.31     73.00 o 
  -2   5   3    11488.72    11265.82     79.52 o 
  -1   5   3     3071.05     3392.31     42.71 o 
   0   5   3        5.55      362.54     29.27 o 
   1   5   3     2213.84     2461.22    134.55 o 
   2   5   3     3414.04     3201.95     54.18 o 
   3   5   3     7802.16     7846.00     88.46 o 
   4   5   3     1744.97     1740.39     43.80 o 
   5   5   3     2902.24     2947.05     80.07 o 
   6   5   3      168.57      208.46     58.44 o 
  -9   6   3       98.95      206.98     68.35 o 
  -8   6   3     2552.81     2447.53     81.16 o 
  -7   6   3     1502.87     1462.80     42.51 o 
  -6   6   3     2642.37     2537.22     46.73 o 
  -5   6   3     1918.58     1832.87     42.63 o 
  -4   6   3       26.24       11.88     27.47 o 
  -3   6   3      148.33      184.43     24.38 o 
  -2   6   3      941.97     1197.34     35.95 o 
  -1   6   3     3541.80     3687.91     46.74 o 
   0   6   3     2324.89     2305.63     27.39 o 
   1   6   3      534.33      542.44     34.54 o 
   2   6   3     1231.19     1213.13     54.64 o 
   3   6   3      123.20      177.27     26.59 o 
   4   6   3      839.44      940.14     36.72 o 
   5   6   3      140.97      183.32     35.36 o 
   6   6   3      866.49      810.44     75.96 o 
  -9   7   3      286.46      398.53    101.24 o 
  -8   7   3      282.79      275.41     46.84 o 
  -7   7   3      315.39      340.05     39.36 o 
  -6   7   3       40.54       27.29     27.25 o 
  -5   7   3       84.11      113.96     24.46 o 
  -4   7   3      138.66      117.41     36.59 o 
  -3   7   3       56.39       36.25     35.25 o 
  -2   7   3      292.73      322.84     34.16 o 
  -1   7   3      539.42      508.53     36.17 o 
   0   7   3      109.39      116.66     12.93 o 
   1   7   3      148.56      156.42     32.45 o 
   2   7   3       10.70       33.85     26.48 o 
   3   7   3      454.63      460.35     53.27 o 
   4   7   3        2.66       -6.80     42.42 o 
   5   7   3        0.87        2.76     35.36 o 
   6   7   3        3.21        9.94     63.67 o 
  -9   8   3       13.03      -33.89     76.46 o 
  -8   8   3      670.03      624.47     86.53 o 
  -7   8   3      624.98      597.22     46.32 o 
  -6   8   3      693.71      710.78     41.28 o 
  -5   8   3      369.44      449.05     42.41 o 
  -4   8   3       54.50      113.26     40.69 o 
  -3   8   3      368.83      612.79     54.39 o 
  -2   8   3     3237.38     3568.22     63.69 o 
  -1   8   3    14708.99    14221.59    192.94 o 
   0   8   3     6519.25     5740.78     61.76 o 
   1   8   3     6757.26     6229.88     73.18 o 
   2   8   3     3902.26     3905.94     86.04 o 
   3   8   3      163.16      196.40     51.15 o 
   4   8   3        0.09       18.89     45.67 o 
   5   8   3      140.23      152.73     51.34 o 
   6   8   3      357.80      348.50     66.56 o 
  -8   9   3      184.05      158.08     79.18 o 
  -7   9   3       33.60       32.60     51.42 o 
  -6   9   3       10.57       42.89     33.23 o 
  -5   9   3      378.33      358.51     47.99 o 
  -4   9   3     3635.38     3619.38     77.68 o 
  -3   9   3     3511.86     3459.87     88.25 o 
  -2   9   3     1668.43     1605.62     36.89 o 
  -1   9   3      233.02      235.78     16.73 o 
   0   9   3       12.36      131.51     24.10 o 
   1   9   3      326.01      401.24     35.91 o 
   2   9   3     1218.93     1233.02     60.73 o 
   3   9   3     1072.51     1036.56     64.25 o 
   4   9   3      396.20      318.27     54.22 o 
   5   9   3      743.42      672.66     65.97 o 
   6   9   3        0.39       -8.19     74.53 o 
  -8  10   3        2.37       15.72     79.52 o 
  -7  10   3        1.33       13.52     55.60 o 
  -6  10   3      467.34      471.97     42.09 o 
  -5  10   3      133.65      129.34     46.15 o 
  -4  10   3      871.33      884.01     56.81 o 
  -3  10   3     2213.81     2351.44     83.02 o 
  -2  10   3      715.85      678.18     24.82 o 
  -1  10   3     1012.57      912.17     42.52 o 
   0  10   3     2289.89     2159.42     45.05 o 
   1  10   3      249.41      266.30     31.86 o 
   2  10   3     1476.81     1422.48     63.44 o 
   3  10   3       61.64      124.08     47.59 o 
   4  10   3       18.07       34.46     50.29 o 
   5  10   3      198.87      208.88     61.24 o 
  -8  11   3       39.35       47.50     90.60 o 
  -7  11   3       28.09       78.57     60.71 o 
  -6  11   3        4.90       39.10     36.59 o 
  -5  11   3      590.83      645.38     53.06 o 
  -4  11   3     2205.49     2300.32     91.74 o 
  -3  11   3     1812.88     1738.14     47.92 o 
  -2  11   3     2037.28     1926.49     44.02 o 
  -1  11   3      233.73      271.71     40.60 o 
   0  11   3      119.32      198.71     27.71 o 
   1  11   3      122.00      201.32     27.31 o 
   2  11   3      998.82     1189.14     66.39 o 
   3  11   3     1061.65     1078.16     63.59 o 
   4  11   3      946.49     1099.74    100.40 o 
   5  11   3      346.02      362.95     67.38 o 
  -8  12   3      587.61      650.82    108.78 o 
  -7  12   3     1492.74     1294.27     88.01 o 
  -6  12   3     1120.30     1109.46     66.57 o 
  -5  12   3     1716.62     1635.09     68.20 o 
  -4  12   3      268.91      217.68     62.23 o 
  -3  12   3       19.51       83.60     58.72 o 
  -2  12   3      104.93      112.25     54.14 o 
  -1  12   3      287.19      316.46     43.21 o 
   0  12   3     1147.24     1116.89     40.96 o 
   1  12   3      517.27      509.73     55.97 o 
   2  12   3      423.93      422.66     53.63 o 
   3  12   3       59.02      155.27     84.33 o 
   4  12   3      408.55      494.75     95.24 o 
   5  12   3      104.43      187.58     67.46 o 
  -7  13   3       25.76       55.30     62.79 o 
  -6  13   3      667.02      691.71     54.38 o 
  -5  13   3      247.51      237.88     48.05 o 
  -4  13   3      432.41      479.76     65.57 o 
  -3  13   3      521.97      493.63     64.26 o 
  -2  13   3        3.36        8.41     55.15 o 
  -1  13   3       77.04       84.70     41.79 o 
   0  13   3      164.60      148.32     61.22 o 
   1  13   3      572.78      620.77     55.20 o 
   2  13   3      175.24      202.62     48.28 o 
   3  13   3      539.04      678.92     71.82 o 
   4  13   3       46.70       45.49     73.60 o 
  -7  14   3       33.78       47.95     62.46 o 
  -6  14   3      175.46      201.48     45.73 o 
  -5  14   3       58.37       76.48     49.92 o 
  -4  14   3        1.17       36.50     59.38 o 
  -3  14   3       97.98      162.30     73.90 o 
  -2  14   3      179.14      158.74     52.27 o 
  -1  14   3        4.12       32.58     37.95 o 
   0  14   3      345.08      295.24     63.22 o 
   1  14   3      787.52      702.37     55.69 o 
   2  14   3        0.18        0.92     50.51 o 
   3  14   3        9.29       -8.19     59.22 o 
   4  14   3       21.17       57.95     61.58 o 
  -6  15   3       49.43       75.40     55.43 o 
  -5  15   3      106.33       91.45     51.21 o 
  -4  15   3      747.76      645.34     69.93 o 
  -3  15   3      698.07      610.62     68.36 o 
  -2  15   3      170.18      168.52     53.35 o 
  -1  15   3      262.41      255.99     95.92 o 
   0  15   3       47.84       28.82     55.26 o 
   1  15   3      144.07      218.04     60.38 o 
   2  15   3      457.48      494.06     68.53 o 
   3  15   3      235.40      319.58     63.72 o 
  -5  16   3       41.49       66.12     50.84 o 
  -4  16   3       98.78       79.82     67.19 o 
  -3  16   3       86.84      113.04     62.78 o 
  -2  16   3      135.96      161.74     84.20 o 
  -1  16   3      261.04      290.32     90.56 o 
   0  16   3      337.88      440.01     71.51 o 
   1  16   3        0.66       14.15     67.01 o 
   2  16   3      158.62      162.83     67.87 o 
  -5  17   3        0.25       19.76     56.32 o 
  -4  17   3        1.10      -13.56     65.97 o 
  -3  17   3        5.57       43.54     61.85 o 
  -2  17   3        4.25       38.77     90.75 o 
  -1  17   3       91.56      148.32     94.26 o 
   0  17   3       33.69        5.58     60.53 o 
   1  17   3       62.98       60.08     67.61 o 
   2  17   3       86.42       95.00     69.67 o 
  -3  18   3       56.23       91.85     92.83 o 
  -2  18   3       99.65       47.30     82.34 o 
  -1  18   3       77.16      132.44     84.51 o 
   0  18   3      256.28      309.74     73.53 o 
 -10   0   4      310.27      352.26     80.65 o 
  -9   0   4     1620.63     1628.25     91.53 o 
  -8   0   4      210.27      188.29     78.25 o 
  -7   0   4      542.21      522.79     51.59 o 
  -6   0   4     1295.63     1212.06     66.25 o 
  -5   0   4     3977.42     3622.27    121.80 o 
  -4   0   4    14259.62    13237.03    154.80 o 
  -3   0   4     5203.83     5179.67     79.07 o 
  -2   0   4    46322.48    46282.55    168.92 o 
  -1   0   4    16355.91    16035.59    148.75 o 
   0   0   4     1247.27     1628.80     34.78 o 
   1   0   4      178.15      224.71     24.67 o 
   2   0   4     1709.62     1705.27     55.15 o 
   3   0   4     3283.07     3216.38     62.43 o 
   4   0   4     1254.17     1293.74     83.37 o 
   5   0   4     4119.73     4136.47    133.80 o 
   6   0   4      901.81     1009.09     90.31 o 
 -10   1   4        4.56       45.42     43.99 o 
  -9   1   4       16.99       10.94     49.69 o 
  -8   1   4      259.66      194.49     37.97 o 
  -7   1   4     2492.75     2551.49     54.27 o 
  -6   1   4     2768.23     2879.46     62.75 o 
  -5   1   4     2589.31     2540.65     40.02 o 
  -4   1   4     3282.10     3109.69     37.20 o 
  -3   1   4      256.19      254.76     23.33 o 
  -2   1   4     7147.58     7033.82    236.88 o 
  -1   1   4      105.20      129.53     25.70 o 
   0   1   4     3328.02     3417.81     40.11 o 
   1   1   4       38.07       87.17     17.19 o 
   2   1   4     2196.92     2440.36     39.71 o 
   3   1   4       18.86       43.97     17.17 o 
   4   1   4      135.42      118.87     43.41 o 
   5   1   4      390.08      383.72     49.75 o 
   6   1   4      288.85      359.63     50.66 o 
 -10   2   4      206.11      207.17     47.52 o 
  -9   2   4      799.49      826.93     61.12 o 
  -8   2   4      726.15      770.98     54.46 o 
  -7   2   4     1494.12     1446.50     41.52 o 
  -6   2   4      283.08      221.13     12.43 o 
  -5   2   4      472.33      394.84     25.47 o 
  -4   2   4      163.06      154.83     19.95 o 
  -3   2   4     1838.97     1877.27     47.69 o 
  -2   2   4     7923.72     8205.03    100.40 o 
  -1   2   4     2443.42     2476.00     40.08 o 
   0   2   4      177.85      189.34     14.95 o 
   1   2   4      113.57       92.63     16.02 o 
   2   2   4      861.63      827.57     24.37 o 
   3   2   4      187.25      198.18     18.94 o 
   4   2   4       91.44       93.47     23.86 o 
   5   2   4      230.25      261.85     46.43 o 
   6   2   4       53.27       54.89     60.20 o 
 -10   3   4       36.84       55.23     46.62 o 
  -9   3   4       96.26       88.67     46.36 o 
  -8   3   4       50.44       56.39     44.17 o 
  -7   3   4     2035.36     1824.33     42.28 o 
  -6   3   4     6019.93     5554.52    107.13 o 
  -5   3   4     9416.95     8956.59     72.97 o 
  -4   3   4     6315.93     6424.76     73.60 o 
  -3   3   4      300.45      503.39     32.85 o 
  -2   3   4      195.42      211.07     37.40 o 
  -1   3   4     5502.76     4967.36     44.83 o 
   0   3   4    13538.82    13259.07     65.70 o 
   1   3   4     2649.07     2343.90     32.45 o 
   2   3   4    11361.26    11012.20     63.32 o 
   3   3   4     3135.07     3002.00     52.35 o 
   4   3   4      252.45      232.01     27.74 o 
   5   3   4        5.18        5.96     39.24 o 
   6   3   4      136.60      192.66     62.06 o 
 -10   4   4      652.32      640.21     65.28 o 
  -9   4   4     1838.50     1793.49     79.26 o 
  -8   4   4     1251.92     1386.32     69.33 o 
  -7   4   4     1606.90     1565.00     44.99 o 
  -6   4   4     1108.52     1042.07     31.09 o 
  -5   4   4      535.50      586.10     30.33 o 
  -4   4   4     3005.79     3004.74     48.86 o 
  -3   4   4     6978.62     7160.45     93.00 o 
  -2   4   4     8141.65     8473.92     93.35 o 
  -1   4   4     8778.55     8875.14     87.26 o 
   0   4   4     1823.34     1897.01     29.74 o 
   1   4   4       25.90       49.99     16.79 o 
   2   4   4      795.07      800.58     28.01 o 
   3   4   4     1749.15     1757.24     50.72 o 
   4   4   4     1908.49     1976.33     47.38 o 
   5   4   4      890.26      918.84     73.70 o 
   6   4   4      209.89      185.45     62.54 o 
 -10   5   4        0.06       30.19     65.95 o 
  -9   5   4       59.96       87.95     48.39 o 
  -8   5   4       80.92      109.70     46.64 o 
  -7   5   4        0.07       15.00     14.54 o 
  -6   5   4        0.09        6.30     25.02 o 
  -5   5   4       61.58       42.31     24.83 o 
  -4   5   4     1389.81     1417.50     36.49 o 
  -3   5   4       82.34      105.24     37.40 o 
  -2   5   4       66.03       72.86     30.13 o 
  -1   5   4      769.93      770.45     43.63 o 
   0   5   4       71.47       70.39     17.16 o 
   1   5   4      126.26      126.07     17.82 o 
   2   5   4       31.69       24.39     18.93 o 
   3   5   4      138.07      146.82     39.21 o 
   4   5   4      185.88      198.72     37.73 o 
   5   5   4        0.02       15.04     69.95 o 
   6   5   4       34.87       40.25     74.25 o 
  -9   6   4      497.63      487.92     58.12 o 
  -8   6   4      398.55      319.21     51.32 o 
  -7   6   4      212.94      210.21     25.03 o 
  -6   6   4      201.16      222.23     29.54 o 
  -5   6   4      578.42      581.27     32.93 o 
  -4   6   4     2472.21     2218.17     47.57 o 
  -3   6   4     4018.30     3951.36     53.08 o 
  -2   6   4     5798.97     5846.63     74.02 o 
  -1   6   4     2467.35     2503.24     61.81 o 
   0   6   4      334.59      342.72     28.69 o 
   1   6   4      231.99      232.65     22.43 o 
   2   6   4      366.54      368.78     20.36 o 
   3   6   4      887.64      970.72     47.29 o 
   4   6   4     1559.94     1707.60     56.12 o 
   5   6   4     1046.39     1122.31     96.79 o 
  -9   7   4        3.26       51.51     58.33 o 
  -8   7   4     1115.15     1141.37     62.13 o 
  -7   7   4      865.84      888.36     35.78 o 
  -6   7   4     3094.10     3224.67     57.20 o 
  -5   7   4     2252.97     2308.12     51.45 o 
  -4   7   4     2474.28     2633.28     87.25 o 
  -3   7   4     2042.05     1958.24     57.52 o 
  -2   7   4      435.28      613.51     31.34 o 
  -1   7   4      444.01      590.25     33.98 o 
   0   7   4     9190.44     9344.24    119.96 o 
   1   7   4     2133.52     2050.88     77.65 o 
   2   7   4     1573.95     1525.38     49.08 o 
   3   7   4     2126.71     1967.60     63.47 o 
   4   7   4       61.93       67.93     33.69 o 
   5   7   4       79.74       60.45     79.05 o 
  -9   8   4      198.91      251.63     84.56 o 
  -8   8   4       17.76       11.82     60.30 o 
  -7   8   4       75.17       85.79     27.73 o 
  -6   8   4      165.65      163.07     33.41 o 
  -5   8   4      637.74      634.99     41.87 o 
  -4   8   4     1706.11     1682.91     59.48 o 
  -3   8   4      766.17      800.24     49.44 o 
  -2   8   4      545.46      493.68     30.40 o 
  -1   8   4       61.59       84.67     29.05 o 
   0   8   4      157.29      155.09     20.25 o 
   1   8   4       95.90      110.35     28.01 o 
   2   8   4        0.60       27.28     42.60 o 
   3   8   4      624.17      546.69     53.00 o 
   4   8   4      441.40      466.19     45.37 o 
   5   8   4      246.83      228.30     66.08 o 
  -9   9   4       36.97       69.43     77.48 o 
  -8   9   4       11.79       19.66     81.12 o 
  -7   9   4       75.09       88.02     31.56 o 
  -6   9   4      438.40      432.88     43.39 o 
  -5   9   4     1340.35     1282.35     66.56 o 
  -4   9   4     2404.67     2382.58     69.82 o 
  -3   9   4      421.05      457.32     46.25 o 
  -2   9   4      288.14      316.36     29.32 o 
  -1   9   4       85.88       79.56     31.01 o 
   0   9   4      847.27      920.69     32.49 o 
   1   9   4      521.26      527.81     32.49 o 
   2   9   4       82.02      108.73     42.66 o 
   3   9   4     1158.05     1146.73     65.52 o 
   4   9   4       47.36       28.73     39.89 o 
   5   9   4       18.86       25.66     85.64 o 
  -9  10   4      581.58      509.33     93.51 o 
  -8  10   4      330.36      368.19     84.01 o 
  -7  10   4      934.56      811.18     45.26 o 
  -6  10   4       41.29       37.00     37.14 o 
  -5  10   4      282.78      330.56     49.18 o 
  -4  10   4     2490.76     2586.24     75.21 o 
  -3  10   4     2470.62     2641.78     85.69 o 
  -2  10   4     4256.47     4261.28     94.65 o 
  -1  10   4     2677.68     2709.78     64.80 o 
   0  10   4     1944.12     1794.38     62.55 o 
   1  10   4       43.52       31.50     24.83 o 
   2  10   4       64.02       95.40     37.27 o 
   3  10   4      655.31      607.29     87.09 o 
   4  10   4      811.41      724.28     74.12 o 
   5  10   4      366.54      398.05     92.05 o 
  -8  11   4      435.72      507.51     86.63 o 
  -7  11   4      304.42      398.33     49.30 o 
  -6  11   4     2032.36     1907.79     67.92 o 
  -5  11   4     1213.82     1386.22     63.13 o 
  -4  11   4      144.39      169.91     53.84 o 
  -3  11   4     1475.55     1446.43     73.66 o 
  -2  11   4       30.92       61.15     51.99 o 
  -1  11   4       52.04       97.97     35.41 o 
   0  11   4     1117.68     1087.72     62.20 o 
   1  11   4       29.73       90.51     55.48 o 
   2  11   4      371.46      361.29     65.14 o 
   3  11   4       29.30       55.10     82.54 o 
   4  11   4        1.29       14.40     69.68 o 
  -8  12   4      151.40      174.45     91.41 o 
  -7  12   4      201.07      211.05     63.31 o 
  -6  12   4      594.80      602.89     52.94 o 
  -5  12   4      111.38      153.32     47.86 o 
  -4  12   4      152.89      149.26     50.11 o 
  -3  12   4        7.82       56.79     59.29 o 
  -2  12   4       72.96      135.57     51.82 o 
  -1  12   4      252.01      274.24     42.13 o 
   0  12   4       36.63       34.84     47.87 o 
   1  12   4        3.48       12.42     52.19 o 
   2  12   4        1.16       24.29     57.83 o 
   3  12   4       17.07       10.90     63.77 o 
   4  12   4      210.71      197.17     86.88 o 
  -7  13   4      175.55      133.38     63.57 o 
  -6  13   4      383.87      415.09     58.61 o 
  -5  13   4       98.31      103.27     51.65 o 
  -4  13   4       19.84      108.46     49.03 o 
  -3  13   4       96.13       70.35     58.74 o 
  -2  13   4      144.51      181.89     54.01 o 
  -1  13   4      876.75      901.75     76.94 o 
   0  13   4     2650.74     2517.23     78.07 o 
   1  13   4     1384.47     1285.71     66.50 o 
   2  13   4     1046.53     1049.16     81.30 o 
   3  13   4      381.16      417.94     69.59 o 
  -7  14   4      343.45      382.16     75.05 o 
  -6  14   4        0.09       -4.89     50.56 o 
  -5  14   4       34.62       49.55     54.44 o 
  -4  14   4      420.78      367.02     61.82 o 
  -3  14   4        8.56       95.34     53.77 o 
  -2  14   4      574.83      572.25     58.90 o 
  -1  14   4      465.88      455.91     63.14 o 
   0  14   4        5.24       28.22     54.02 o 
   1  14   4       10.24       44.77     52.50 o 
   2  14   4      113.90      136.67     63.37 o 
   3  14   4      314.00      404.35     73.74 o 
  -6  15   4        3.79       29.96     50.64 o 
  -5  15   4        0.77        7.27     47.83 o 
  -4  15   4      192.38      178.73     66.08 o 
  -3  15   4      227.04      242.24     64.69 o 
  -2  15   4      206.16      239.51     98.75 o 
  -1  15   4      311.23      349.15     92.77 o 
   0  15   4      160.30      199.82     66.11 o 
   1  15   4       64.26      116.14     48.92 o 
   2  15   4      340.17      319.30     63.85 o 
  -6  16   4        0.73       50.67     47.41 o 
  -5  16   4       85.30       95.69     57.21 o 
  -4  16   4       88.31       95.89     63.56 o 
  -3  16   4      180.43      234.45     62.92 o 
  -2  16   4      556.08      764.56    101.50 o 
  -1  16   4      309.29      304.23     85.61 o 
   0  16   4      260.57      234.21     68.16 o 
   1  16   4        0.25       26.35     63.98 o 
   2  16   4        3.54       33.23     72.05 o 
  -5  17   4      478.97      493.74     64.40 o 
  -4  17   4      220.31      222.13     65.80 o 
  -3  17   4       63.17      105.95     80.20 o 
  -2  17   4       72.19       69.51     84.90 o 
  -1  17   4      106.21      149.57    104.07 o 
   0  17   4       10.74       59.65     76.59 o 
   1  17   4       15.83       83.95     69.45 o 
  -3  18   4       77.49      133.70     93.65 o 
  -2  18   4       95.90      141.66    108.87 o 
  -1  18   4      156.02      193.74     99.12 o 
 -10   1   5      126.75      199.02     53.18 o 
  -9   1   5     1528.71     1386.42     71.77 o 
  -8   1   5     2207.03     2159.35     55.31 o 
  -7   1   5     1063.56     1031.40     30.94 o 
  -6   1   5     2933.63     2732.28     51.37 o 
  -5   1   5     2703.95     2698.19     48.98 o 
  -4   1   5      311.04      389.06     26.65 o 
  -3   1   5     1906.67     2217.50     38.59 o 
  -2   1   5     8113.93     8018.64    168.91 o 
  -1   1   5     3957.68     3531.61     42.32 o 
   0   1   5     2910.44     2850.12     46.94 o 
   1   1   5      284.40      323.21     24.41 o 
   2   1   5       28.36       42.04     23.38 o 
   3   1   5        4.70       -0.30     18.98 o 
   4   1   5     1007.03     1042.95     67.57 o 
   5   1   5      841.57      833.99     58.53 o 
 -10   2   5      383.04      433.10     54.82 o 
  -9   2   5     1044.26     1026.66     64.65 o 
  -8   2   5      193.66      241.15     47.48 o 
  -7   2   5      633.19      605.09     28.60 o 
  -6   2   5     2472.79     2427.28    112.50 o 
  -5   2   5     8158.76     8332.17     87.66 o 
  -4   2   5     3412.53     3319.67     47.68 o 
  -3   2   5     9777.70     9885.92     82.92 o 
  -2   2   5       41.08      435.75     42.83 o 
  -1   2   5      513.32      566.01     39.15 o 
   0   2   5     3615.66     3725.52     40.57 o 
   1   2   5     7163.04     6923.17     63.25 o 
   2   2   5     5375.85     5279.98     53.44 o 
   3   2   5     3130.83     3179.64     47.67 o 
   4   2   5     1000.58     1049.00     49.20 o 
   5   2   5      208.43      240.41     60.50 o 
 -10   3   5       85.02       81.11     57.73 o 
  -9   3   5      657.93      666.00     59.88 o 
  -8   3   5      272.31      275.38     46.09 o 
  -7   3   5     2046.46     2024.45     36.98 o 
  -6   3   5      488.53      454.53     27.76 o 
  -5   3   5      436.84      412.14     53.20 o 
  -4   3   5      187.70      193.12     38.01 o 
  -3   3   5       65.02       42.87     25.22 o 
  -2   3   5       11.53       15.70     31.25 o 
  -1   3   5       45.92       32.94     14.40 o 
   0   3   5      228.71      234.17     19.12 o 
   1   3   5      324.29      316.37     19.94 o 
   2   3   5      116.13      132.19     22.46 o 
   3   3   5      689.55      693.62     37.99 o 
   4   3   5       53.17       71.96     33.09 o 
   5   3   5       72.18       65.46     59.27 o 
 -10   4   5      309.78      270.37     58.85 o 
  -9   4   5      759.61      766.45     63.32 o 
  -8   4   5       14.75       11.43     39.07 o 
  -7   4   5      235.55      215.56     24.31 o 
  -6   4   5      524.30      435.14     32.88 o 
  -5   4   5     2084.71     1807.00     49.32 o 
  -4   4   5     2062.06     1828.78     59.22 o 
  -3   4   5     1958.54     1935.37     47.80 o 
  -2   4   5     4802.76     4593.12     78.18 o 
  -1   4   5       40.68       74.14     15.63 o 
   0   4   5       40.96       84.57     16.90 o 
   1   4   5      553.66      565.09     28.71 o 
   2   4   5      697.50      656.14     37.59 o 
   3   4   5      104.94      109.02     33.56 o 
   4   4   5       86.75       96.86     46.45 o 
   5   4   5        0.74       45.47     56.27 o 
 -10   5   5       53.99      105.16     54.04 o 
  -9   5   5      896.44      951.44     65.89 o 
  -8   5   5      669.62      651.09     51.81 o 
  -7   5   5     1707.25     1800.42     47.47 o 
  -6   5   5      478.69      573.82     37.46 o 
  -5   5   5      368.33      572.96     40.64 o 
  -4   5   5     3297.27     3135.95     59.40 o 
  -3   5   5     4620.91     4901.23     92.29 o 
  -2   5   5    10656.49    10522.75    124.10 o 
  -1   5   5     7149.41     6854.69     52.17 o 
   0   5   5     8122.24     7728.84     62.10 o 
   1   5   5     3767.94     3685.19     60.27 o 
   2   5   5       42.58       57.38     39.08 o 
   3   5   5      194.97      226.93     41.00 o 
   4   5   5      441.12      515.05     62.38 o 
   5   5   5      403.00      346.27     79.98 o 
 -10   6   5      157.93      254.14     50.69 o 
  -9   6   5        8.78       -7.14     46.87 o 
  -8   6   5       39.04       31.77     39.99 o 
  -7   6   5      440.41      470.46     36.07 o 
  -6   6   5     1248.79     1140.69     44.84 o 
  -5   6   5     2748.55     2568.06     53.47 o 
  -4   6   5     3470.13     3063.18     81.03 o 
  -3   6   5     2451.13     2298.95     57.14 o 
  -2   6   5       48.61      215.95     33.95 o 
  -1   6   5      138.43      191.63     36.60 o 
   0   6   5      438.21      569.03     26.77 o 
   1   6   5      114.40      114.70     23.62 o 
   2   6   5     1534.29     1510.35     70.50 o 
   3   6   5      244.11      212.43     41.08 o 
   4   6   5      116.04       70.30     51.76 o 
   5   6   5        0.84       80.34     81.55 o 
 -10   7   5       43.50      -33.58     62.02 o 
  -9   7   5       51.56       60.25     48.90 o 
  -8   7   5      294.70      311.79     44.24 o 
  -7   7   5      674.90      682.87     40.05 o 
  -6   7   5     1314.59     1227.96     43.30 o 
  -5   7   5      593.30      576.48     35.48 o 
  -4   7   5      725.91      760.44     36.44 o 
  -3   7   5        5.88       30.23     56.40 o 
  -2   7   5        9.45       -5.50     33.11 o 
  -1   7   5      219.34      276.48     53.36 o 
   0   7   5       94.68      105.37     20.39 o 
   1   7   5       37.79       40.36     16.98 o 
   2   7   5       24.37       73.96     51.71 o 
   3   7   5       21.15       36.46     40.88 o 
   4   7   5      280.59      324.48     65.16 o 
   5   7   5       74.88       13.18     84.02 o 
  -9   8   5       32.20       60.72     46.52 o 
  -8   8   5      176.50      158.10     63.60 o 
  -7   8   5       82.72      154.76     32.15 o 
  -6   8   5      819.21      856.23     41.42 o 
  -5   8   5     2772.47     2831.22     71.22 o 
  -4   8   5     3445.05     3446.92     78.14 o 
  -3   8   5     1601.06     1524.23     58.96 o 
  -2   8   5        5.73       67.78     28.50 o 
  -1   8   5      129.70      248.98     35.90 o 
   0   8   5     1711.51     1653.17     41.30 o 
   1   8   5      999.42     1000.16     51.35 o 
   2   8   5     5620.47     5510.40    159.02 o 
   3   8   5      814.84      878.79     57.95 o 
   4   8   5      753.95      844.24     59.89 o 
  -9   9   5     1153.30     1070.95    100.24 o 
  -8   9   5     1690.84     1669.23     86.79 o 
  -7   9   5     1844.16     1810.94     50.79 o 
  -6   9   5     1107.03     1085.51     51.55 o 
  -5   9   5      726.83      648.98     52.22 o 
  -4   9   5      324.95      329.89     49.55 o 
  -3   9   5        1.48       29.54     28.97 o 
  -2   9   5      723.80      723.42     48.16 o 
  -1   9   5      911.53      909.95     41.62 o 
   0   9   5      629.51      602.42     24.90 o 
   1   9   5      299.57      320.30     43.67 o 
   2   9   5      148.23      175.00     40.25 o 
   3   9   5      558.09      616.04     66.15 o 
   4   9   5      213.26      192.41     44.48 o 
  -9  10   5       32.80       28.47     76.59 o 
  -8  10   5       75.88       83.36     51.73 o 
  -7  10   5      374.87      396.63     41.37 o 
  -6  10   5       10.22       -1.78     34.97 o 
  -5  10   5       74.72       55.35     48.35 o 
  -4  10   5      132.71      209.02     52.92 o 
  -3  10   5      273.44      226.56     31.47 o 
  -2  10   5      143.51      108.42     42.16 o 
  -1  10   5      886.33      894.24     45.86 o 
   0  10   5      728.59      688.07     67.68 o 
   1  10   5      493.69      472.03     46.98 o 
   2  10   5       74.86      101.82     41.95 o 
   3  10   5      273.46      291.61     54.96 o 
   4  10   5      202.99      172.82     49.10 o 
  -8  11   5      112.29      119.47     78.51 o 
  -7  11   5      217.78      223.19     38.38 o 
  -6  11   5       26.63       29.42     43.31 o 
  -5  11   5       54.98      104.09     51.27 o 
  -4  11   5       74.62      134.33     51.16 o 
  -3  11   5     1447.70     1499.76     68.09 o 
  -2  11   5     1008.01      954.23     54.63 o 
  -1  11   5     2154.23     2002.00     59.97 o 
   0  11   5     2391.95     2177.35     88.20 o 
   1  11   5      405.67      336.60     63.33 o 
   2  11   5      118.18      111.20     54.41 o 
   3  11   5      131.63      117.36     51.76 o 
   4  11   5       40.54       41.52     46.15 o 
  -8  12   5       18.39       33.44     73.59 o 
  -7  12   5      204.57      200.88     41.34 o 
  -6  12   5      560.68      559.74     52.09 o 
  -5  12   5      676.07      702.36     57.31 o 
  -4  12   5     2455.62     2230.20     77.16 o 
  -3  12   5     1192.14     1130.91     65.84 o 
  -2  12   5      478.04      395.77     51.70 o 
  -1  12   5       63.64       79.91     91.96 o 
   0  12   5      210.79      329.32     59.99 o 
   1  12   5       68.09      166.75     62.69 o 
   2  12   5      224.30      206.78     62.64 o 
   3  12   5      276.90      226.44     56.02 o 
  -8  13   5       47.60       54.96     83.27 o 
  -7  13   5      160.11      115.38     41.26 o 
  -6  13   5       10.33       10.43     52.32 o 
  -5  13   5        4.31       17.60     44.25 o 
  -4  13   5      783.85      654.60     57.43 o 
  -3  13   5       68.19      171.45     48.00 o 
  -2  13   5     1376.79     1477.59     71.00 o 
  -1  13   5      183.29      201.61     91.22 o 
   0  13   5       94.19       32.98     56.85 o 
   1  13   5       78.83       80.65     63.77 o 
   2  13   5        1.64       25.08     60.63 o 
   3  13   5        1.40       18.96     52.11 o 
  -7  14   5      136.87       87.58     55.06 o 
  -6  14   5       15.71      -14.03     53.18 o 
  -5  14   5       26.56       27.80     53.13 o 
  -4  14   5      230.89      190.28     49.58 o 
  -3  14   5      188.45      188.30     51.60 o 
  -2  14   5       39.68       73.20     81.41 o 
  -1  14   5       38.33       78.54     84.25 o 
   0  14   5       43.52       38.51     54.58 o 
   1  14   5       99.46      107.66     61.99 o 
   2  14   5       17.38       13.09     59.70 o 
  -6  15   5      328.88      340.93     61.25 o 
  -5  15   5       43.93       68.50     50.83 o 
  -4  15   5       20.99       55.77     51.44 o 
  -3  15   5      240.09      312.90     68.73 o 
  -2  15   5      452.82      382.15     92.48 o 
  -1  15   5      452.77      660.39    111.85 o 
   0  15   5      377.37      277.71     80.99 o 
   1  15   5       39.84       74.21     58.71 o 
   2  15   5       26.87       12.02     58.00 o 
  -6  16   5       92.05       62.42     54.70 o 
  -5  16   5      285.67      257.58     56.45 o 
  -4  16   5        9.06       30.02     46.34 o 
  -3  16   5      299.84      313.66     94.66 o 
  -2  16   5      135.19       96.75    102.15 o 
  -1  16   5       76.32       45.69     84.24 o 
   0  16   5      226.08      311.81     75.27 o 
   1  16   5      130.59      156.19     97.43 o 
  -5  17   5       58.85       66.84     55.40 o 
  -4  17   5      140.35       71.35     71.46 o 
  -3  17   5        1.42       47.73     68.39 o 
  -2  17   5       59.85       51.54     87.12 o 
  -1  17   5       53.58       68.74     90.07 o 
   0  17   5        0.11        1.47     70.15 o 
 -10   0   6        5.24      -18.29     86.22 o 
  -9   0   6       24.21        9.14     48.37 o 
  -8   0   6      853.18      774.85     73.18 o 
  -7   0   6      460.57      373.56     45.70 o 
  -6   0   6     5287.65     5447.23    119.87 o 
  -5   0   6     1252.62     1371.43     62.40 o 
  -4   0   6     1001.46     1180.43     51.87 o 
  -3   0   6     2149.20     2030.56     48.39 o 
  -2   0   6    10557.70     9745.96    200.98 o 
  -1   0   6     7815.77     7489.61     84.52 o 
   0   0   6     7175.46     6572.96     91.86 o 
   1   0   6    10334.87     9931.35    119.98 o 
   2   0   6     4090.29     4065.91     82.52 o 
   3   0   6      614.25      633.29     69.55 o 
   4   0   6      229.60      196.12     64.01 o 
   5   0   6       70.20       63.56     97.40 o 
 -10   1   6      849.68      921.36     70.78 o 
  -9   1   6      265.92      312.01     36.92 o 
  -8   1   6      787.06      705.46     34.32 o 
  -7   1   6      265.20      207.09     24.91 o 
  -6   1   6       59.24       66.48     33.89 o 
  -5   1   6      270.66      361.59     33.50 o 
  -4   1   6     1013.21      959.45     34.36 o 
  -3   1   6     8966.00     8735.98    281.66 o 
  -2   1   6     4461.53     4301.31     85.37 o 
  -1   1   6     1525.67     1579.16     44.67 o 
   0   1   6       13.38       14.79     24.47 o 
   1   1   6        1.67        3.12     26.84 o 
   2   1   6      189.39      196.13     28.97 o 
   3   1   6      104.42      116.36     39.73 o 
   4   1   6      228.97      250.49     46.83 o 
 -10   2   6       24.63       74.05     57.45 o 
  -9   2   6      216.81      196.46     41.70 o 
  -8   2   6      288.15      375.50     47.62 o 
  -7   2   6      939.41     1037.35     51.19 o 
  -6   2   6     2116.31     2193.16     69.27 o 
  -5   2   6      710.40      658.07     36.29 o 
  -4   2   6     2294.45     2234.08     47.07 o 
  -3   2   6       37.79       34.70     56.59 o 
  -2   2   6       61.61      141.53     45.96 o 
  -1   2   6       70.48       54.89     36.86 o 
   0   2   6      102.96      127.42     25.95 o 
   1   2   6       11.59       21.60     25.08 o 
   2   2   6        1.13        7.84     26.83 o 
   3   2   6       65.66       66.17     46.05 o 
   4   2   6      259.95      283.58     39.76 o 
 -10   3   6      968.86      999.26     74.56 o 
  -9   3   6      205.02      266.32     76.73 o 
  -8   3   6      376.61      436.90     47.48 o 
  -7   3   6       56.33      135.94     31.36 o 
  -6   3   6     2399.15     2215.54     72.03 o 
  -5   3   6     3073.17     3000.94     70.55 o 
  -4   3   6     1471.13     1347.51     46.84 o 
  -3   3   6    14334.15    15172.33    184.20 o 
  -2   3   6      680.52      662.65     73.63 o 
  -1   3   6      654.63      742.69     44.26 o 
   0   3   6      191.77      240.43     37.99 o 
   1   3   6      769.38      747.42     34.60 o 
   2   3   6     1762.68     1740.45     59.31 o 
   3   3   6     2114.61     2182.07     63.76 o 
   4   3   6     1493.62     1393.30     64.75 o 
 -10   4   6       18.23       34.95     53.42 o 
  -9   4   6      497.07      503.10     69.66 o 
  -8   4   6     3402.43     3459.99     93.84 o 
  -7   4   6     1255.38     1377.85     55.20 o 
  -6   4   6     4030.57     4210.18     73.51 o 
  -5   4   6     2446.25     2536.59     68.82 o 
  -4   4   6      521.51      610.56     46.24 o 
  -3   4   6     1710.76     1613.19     58.57 o 
  -2   4   6     2362.29     2491.67     73.19 o 
  -1   4   6     4187.54     4239.31     45.44 o 
   0   4   6     2486.98     2487.62     66.65 o 
   1   4   6      498.23      446.51     35.04 o 
   2   4   6      120.98      174.17     32.20 o 
   3   4   6       21.59       53.20     32.53 o 
   4   4   6      127.79      161.49     54.40 o 
 -10   5   6       56.98       39.81     48.54 o 
  -9   5   6        1.68       13.38     66.82 o 
  -8   5   6        2.85        3.86     42.77 o 
  -7   5   6      316.12      252.43     36.75 o 
  -6   5   6      192.26      165.28     37.22 o 
  -5   5   6     1292.16     1368.21     48.93 o 
  -4   5   6       30.29       27.18     33.31 o 
  -3   5   6     1767.40     1702.04     42.83 o 
  -2   5   6        6.24       29.12     14.98 o 
  -1   5   6      162.50      205.70     19.22 o 
   0   5   6       26.59       35.18     20.36 o 
   1   5   6        9.78       23.22     32.94 o 
   2   5   6      464.95      418.21     45.91 o 
   3   5   6       62.92       52.55     37.76 o 
   4   5   6       19.34       29.65     54.32 o 
 -10   6   6      108.11       94.30     48.53 o 
  -9   6   6       26.08       69.17     60.68 o 
  -8   6   6      323.24      263.87     43.37 o 
  -7   6   6      794.46      717.31     42.06 o 
  -6   6   6     2184.89     2109.71     54.23 o 
  -5   6   6     1250.58     1190.68     50.34 o 
  -4   6   6        0.36       14.45     32.52 o 
  -3   6   6        1.57        0.86     50.80 o 
  -2   6   6      384.51      332.59     56.84 o 
  -1   6   6     2618.07     2525.72     46.44 o 
   0   6   6     3028.33     2920.92     43.62 o 
   1   6   6     1311.65     1338.68     57.96 o 
   2   6   6     1570.92     1609.14     60.06 o 
   3   6   6        0.88       34.31     40.62 o 
   4   6   6       12.01       66.00     55.00 o 
 -10   7   6      221.05      230.75     54.21 o 
  -9   7   6      895.90      785.67     73.54 o 
  -8   7   6      481.82      479.00     50.86 o 
  -7   7   6      128.18       96.22     33.29 o 
  -6   7   6      477.90      521.72     40.01 o 
  -5   7   6     3545.39     3461.92     60.90 o 
  -4   7   6      991.75     1051.28     42.95 o 
  -3   7   6     5511.15     5440.89    183.69 o 
  -2   7   6     4753.13     4370.06    128.26 o 
  -1   7   6     1380.77     1358.91     45.12 o 
   0   7   6        1.87       23.98     29.59 o 
   1   7   6      186.85      164.20     40.33 o 
   2   7   6      604.38      618.12     49.66 o 
   3   7   6      778.34      853.45     53.63 o 
   4   7   6      380.45      400.71     62.06 o 
 -10   8   6       40.28       77.09     64.98 o 
  -9   8   6      157.42      147.49     63.42 o 
  -8   8   6      437.34      392.42     52.04 o 
  -7   8   6        0.70       39.37     35.05 o 
  -6   8   6      461.36      499.60     40.60 o 
  -5   8   6       29.30       25.17     30.48 o 
  -4   8   6       78.92      184.11     52.07 o 
  -3   8   6       21.98       13.06     67.78 o 
  -2   8   6      851.12      782.53     85.52 o 
  -1   8   6      681.14      690.90     45.10 o 
   0   8   6      419.81      389.45     45.70 o 
   1   8   6      309.81      326.07     43.26 o 
   2   8   6       65.91       66.60     41.89 o 
   3   8   6       39.99       89.00     41.29 o 
   4   8   6       31.03       68.15     61.68 o 
  -9   9   6      532.28      518.36     71.61 o 
  -8   9   6      165.97      208.08     44.61 o 
  -7   9   6      265.82      293.89     36.66 o 
  -6   9   6      118.05       93.66     35.30 o 
  -5   9   6      171.56      168.77     55.28 o 
  -4   9   6      313.78      361.33     58.77 o 
  -3   9   6        3.00       12.68     32.97 o 
  -2   9   6      444.39      482.33     52.60 o 
  -1   9   6       37.78       41.28     34.10 o 
   0   9   6        9.38       35.96     41.30 o 
   1   9   6      341.24      378.42     43.51 o 
   2   9   6      187.72      177.49     43.69 o 
   3   9   6      344.55      339.80     43.09 o 
  -9  10   6      157.47      215.15     83.18 o 
  -8  10   6      760.24      784.56     73.53 o 
  -7  10   6      316.85      331.32     41.00 o 
  -6  10   6      847.24      883.61     50.10 o 
  -5  10   6      572.96      703.94     63.02 o 
  -4  10   6        4.69       57.79     52.88 o 
  -3  10   6        0.23        8.61     32.79 o 
  -2  10   6     1068.86     1067.73     62.33 o 
  -1  10   6     3527.29     3440.31     70.08 o 
   0  10   6     1268.30     1170.20     52.19 o 
   1  10   6      890.41      736.84     51.01 o 
   2  10   6      287.80      290.71     53.99 o 
   3  10   6       64.81       61.76     44.45 o 
  -9  11   6       45.19       62.35     71.70 o 
  -8  11   6       78.26       63.40     48.62 o 
  -7  11   6        8.60       20.51     38.43 o 
  -6  11   6       37.14       56.84     38.17 o 
  -5  11   6     1362.25     1333.91     67.04 o 
  -4  11   6        8.09       13.27     48.50 o 
  -3  11   6     1681.18     1849.92     75.23 o 
  -2  11   6        2.04       -7.38     43.63 o 
  -1  11   6        2.60       68.48     60.28 o 
   0  11   6       76.26       74.23     46.58 o 
   1  11   6        9.60       23.77     50.29 o 
   2  11   6      351.31      326.67     54.77 o 
   3  11   6      294.83      282.90     56.47 o 
  -8  12   6       88.28       87.94     57.70 o 
  -7  12   6       72.84       61.97     41.57 o 
  -6  12   6       93.20       92.73     41.53 o 
  -5  12   6      964.83      917.67     61.95 o 
  -4  12   6      246.84      209.94     52.91 o 
  -3  12   6      831.97      814.30     56.99 o 
  -2  12   6      328.33      274.20     76.02 o 
  -1  12   6        0.25       -3.59     70.60 o 
   0  12   6      153.71      147.96     51.27 o 
   1  12   6        0.43       -5.00     47.30 o 
   2  12   6       69.51       95.82     53.18 o 
  -8  13   6      102.49       51.62     65.62 o 
  -7  13   6       11.94        5.35     42.51 o 
  -6  13   6       38.33       64.83     49.47 o 
  -5  13   6      425.52      394.65     54.95 o 
  -4  13   6      601.93      488.25     56.35 o 
  -3  13   6     1055.90      978.86     59.61 o 
  -2  13   6      570.64      406.67     80.43 o 
  -1  13   6      112.31       92.22     86.91 o 
   0  13   6        0.10        9.64     48.71 o 
   1  13   6        1.36       27.33     51.56 o 
   2  13   6      347.26      367.56     59.50 o 
  -7  14   6      559.81      570.36     50.28 o 
  -6  14   6      959.78     1013.73     70.47 o 
  -5  14   6      343.94      303.33     54.34 o 
  -4  14   6      226.00      190.68     56.08 o 
  -3  14   6       18.51       15.37     66.90 o 
  -2  14   6       43.74       45.80     61.43 o 
  -1  14   6        6.33      -13.20     75.39 o 
   0  14   6       38.93      143.76     52.50 o 
   1  14   6       90.53      117.63     60.48 o 
  -6  15   6      126.02      153.23     51.35 o 
  -5  15   6      154.12      131.19     54.48 o 
  -4  15   6        5.95       10.72     50.73 o 
  -3  15   6      136.92      180.49     67.09 o 
  -2  15   6       33.22       30.83     67.95 o 
  -1  15   6        2.85        5.78     80.67 o 
   0  15   6       51.93      119.95     71.82 o 
   1  15   6       23.30       65.75     55.81 o 
  -6  16   6       16.26       -3.47     52.25 o 
  -5  16   6        6.76       33.94     51.28 o 
  -4  16   6        9.78       18.93     63.66 o 
  -3  16   6       39.18       73.63     75.59 o 
  -2  16   6      300.53      352.14     71.53 o 
  -1  16   6      177.05      122.37     88.54 o 
   0  16   6      171.56      276.41    100.19 o 
  -4  17   6      161.42      282.51     78.66 o 
  -3  17   6      108.17      129.23     71.61 o 
  -2  17   6      192.11      176.05     68.83 o 
 -11   1   7      112.35       95.13     59.51 o 
 -10   1   7      459.02      514.72     64.00 o 
  -9   1   7       19.57       48.55     39.35 o 
  -8   1   7      670.78      666.57     60.01 o 
  -7   1   7      687.00      631.86     55.81 o 
  -6   1   7     4181.00     4015.88     88.14 o 
  -5   1   7     4323.64     4080.73     79.43 o 
  -4   1   7     1061.62     1075.75     32.72 o 
  -3   1   7      565.94      613.77     67.28 o 
  -2   1   7      245.90      394.89     44.74 o 
  -1   1   7       91.98      160.49     23.31 o 
   0   1   7     1701.93     1733.08     43.46 o 
   1   1   7     1580.24     1512.06     44.43 o 
   2   1   7     1058.56     1032.51     39.64 o 
   3   1   7       11.08        0.07     45.31 o 
   4   1   7        9.11        2.14     60.23 o 
 -11   2   7      236.88      243.48     56.90 o 
 -10   2   7      335.55      343.23     74.80 o 
  -9   2   7      950.76     1008.42     57.51 o 
  -8   2   7      420.21      419.55     56.08 o 
  -7   2   7      981.41     1047.07     60.76 o 
  -6   2   7       55.19      121.20     45.73 o 
  -5   2   7     1872.94     1776.27     58.51 o 
  -4   2   7     3025.23     2944.16     69.77 o 
  -3   2   7     6991.41     7030.76    137.37 o 
  -2   2   7     4731.79     4642.24     97.86 o 
  -1   2   7     2713.68     2677.19     67.94 o 
   0   2   7      510.10      504.10     33.09 o 
   1   2   7      221.83      185.48     32.29 o 
   2   2   7      429.59      456.59     31.20 o 
   3   2   7      569.08      602.78     61.53 o 
   4   2   7      492.85      514.53     79.70 o 
 -10   3   7        7.15       25.47     63.53 o 
  -9   3   7       23.83       12.77     45.23 o 
  -8   3   7      878.72      843.54     42.95 o 
  -7   3   7       27.44       35.39     46.32 o 
  -6   3   7     1924.47     1975.09     79.24 o 
  -5   3   7       72.06       91.98     37.70 o 
  -4   3   7     4565.04     4821.65    122.57 o 
  -3   3   7        0.10      216.06     63.17 o 
  -2   3   7      103.50      150.48     48.84 o 
  -1   3   7        3.62       57.31     43.76 o 
   0   3   7       61.16       45.72     34.43 o 
   1   3   7        3.86        4.31     29.30 o 
   2   3   7        8.19       -4.33     31.80 o 
   3   3   7       61.80       41.85     59.20 o 
   4   3   7        2.24        7.72     74.58 o 
 -10   4   7      282.12      303.95     66.70 o 
  -9   4   7      357.21      319.75     53.26 o 
  -8   4   7      850.46      872.49     42.79 o 
  -7   4   7     1001.19     1044.48     53.95 o 
  -6   4   7     1127.21     1077.93     60.03 o 
  -5   4   7      134.55      182.18     37.27 o 
  -4   4   7     1299.00     1152.08     60.85 o 
  -3   4   7       50.13       80.29     58.19 o 
  -2   4   7      656.52      569.18     56.77 o 
  -1   4   7      557.06      580.03     36.63 o 
   0   4   7        9.92       52.11     41.13 o 
   1   4   7      253.13      276.66     35.15 o 
   2   4   7      135.17      166.80     37.94 o 
   3   4   7      315.54      310.02     55.19 o 
 -10   5   7      249.35      291.73     69.58 o 
  -9   5   7       85.87       84.86     48.54 o 
  -8   5   7     1214.97     1174.70     53.40 o 
  -7   5   7       19.88       58.58     37.45 o 
  -6   5   7     3141.19     3103.38     69.90 o 
  -5   5   7     1625.61     1450.71     57.62 o 
  -4   5   7     1736.51     1688.00     47.05 o 
  -3   5   7       11.12       66.96     57.45 o 
  -2   5   7      776.02      839.52     62.03 o 
  -1   5   7     1786.97     1784.32     55.51 o 
   0   5   7     2284.51     2289.18     79.26 o 
   1   5   7     4182.51     4157.94     69.92 o 
   2   5   7      570.51      568.26     42.49 o 
   3   5   7     1017.33     1006.08     64.37 o 
 -10   6   7      447.94      457.71     73.77 o 
  -9   6   7     1284.97     1307.11     66.09 o 
  -8   6   7      445.80      477.42     37.65 o 
  -7   6   7      602.21      670.20     48.03 o 
  -6   6   7        9.46       24.27     38.71 o 
  -5   6   7      210.65      193.83     36.92 o 
  -4   6   7      276.26      356.38     33.12 o 
  -3   6   7     1845.84     1703.06     71.95 o 
  -2   6   7      782.23      688.09     26.14 o 
  -1   6   7      216.93      173.45     25.64 o 
   0   6   7      223.95      256.37     41.63 o 
   1   6   7      244.55      197.00     42.85 o 
   2   6   7      406.84      398.07     40.78 o 
   3   6   7       40.97       55.29     44.16 o 
 -10   7   7       33.89       59.91     56.95 o 
  -9   7   7       26.69       22.64     44.17 o 
  -8   7   7       17.96       51.86     32.46 o 
  -7   7   7      193.78      190.69     35.60 o 
  -6   7   7      232.48      252.82     36.21 o 
  -5   7   7      406.44      372.57     43.05 o 
  -4   7   7      321.15      338.70     35.98 o 
  -3   7   7     1655.85     1565.70     77.12 o 
  -2   7   7      290.24      267.98     28.56 o 
  -1   7   7      105.29      121.98     28.41 o 
   0   7   7       91.39       76.84     48.06 o 
   1   7   7       79.99       95.39     41.37 o 
   2   7   7      123.06      109.92     39.43 o 
   3   7   7        1.43      -14.62     40.44 o 
 -10   8   7      111.83       89.92     66.78 o 
  -9   8   7      443.57      426.15     65.45 o 
  -8   8   7      290.56      303.17     39.20 o 
  -7   8   7      114.07      107.10     33.98 o 
  -6   8   7      104.18      205.06     34.06 o 
  -5   8   7      300.44      396.90     32.21 o 
  -4   8   7      771.87      778.01     84.15 o 
  -3   8   7     3272.20     3385.15    123.74 o 
  -2   8   7     2972.41     2879.56     86.68 o 
  -1   8   7     1926.50     1790.14     84.09 o 
   0   8   7      617.73      582.68     55.55 o 
   1   8   7        6.79       -0.74     39.53 o 
   2   8   7       80.94      133.80     38.16 o 
   3   8   7       98.78      174.63     50.14 o 
  -9   9   7       14.25       62.47     55.15 o 
  -8   9   7     1401.01     1445.88     65.87 o 
  -7   9   7      167.71      223.96     36.47 o 
  -6   9   7     2286.10     2335.71     58.21 o 
  -5   9   7     3013.26     3031.69     75.16 o 
  -4   9   7     1128.65     1210.67     71.37 o 
  -3   9   7      813.40      947.30     89.45 o 
  -2   9   7        5.27       93.60     79.46 o 
  -1   9   7       10.53      115.54     60.84 o 
   0   9   7       73.43      118.85     42.05 o 
   1   9   7      411.35      458.47     48.56 o 
   2   9   7        3.25        6.30     41.43 o 
  -9  10   7       17.16      -17.58     51.61 o 
  -8  10   7      322.34      284.62     47.78 o 
  -7  10   7        4.97       19.22     32.55 o 
  -6  10   7      351.32      360.46     47.68 o 
  -5  10   7     1053.86     1066.40     75.25 o 
  -4  10   7      292.32      318.13     60.21 o 
  -3  10   7      359.91      374.98     55.20 o 
  -2  10   7       96.35      161.58     47.26 o 
  -1  10   7        0.04       27.74     49.45 o 
   0  10   7       10.91       24.55     51.08 o 
   1  10   7       66.31       96.84     55.35 o 
   2  10   7      163.50      204.65     53.61 o 
  -9  11   7        6.49      -14.69     69.08 o 
  -8  11   7       19.44       69.46     53.52 o 
  -7  11   7        8.32       38.02     43.05 o 
  -6  11   7      240.67      193.91     41.16 o 
  -5  11   7      210.28      206.32     55.54 o 
  -4  11   7       92.84       87.48     53.22 o 
  -3  11   7       26.35       32.59     46.22 o 
  -2  11   7     1141.94     1114.19     91.44 o 
  -1  11   7      124.67      168.57     65.41 o 
   0  11   7      760.63      717.37     61.69 o 
   1  11   7      808.40      890.69     66.49 o 
   2  11   7      221.82      228.53     54.91 o 
  -8  12   7      172.50      173.87     52.81 o 
  -7  12   7      835.25      813.86     59.16 o 
  -6  12   7       30.89       67.12     56.03 o 
  -5  12   7      105.21      126.15     55.53 o 
  -4  12   7       74.78       70.93     53.35 o 
  -3  12   7      519.03      493.37     55.65 o 
  -2  12   7      400.75      466.49     90.56 o 
  -1  12   7      379.98      295.57     62.34 o 
   0  12   7      121.76      155.63     68.41 o 
   1  12   7       29.80       17.80     52.61 o 
  -8  13   7      436.22      466.13     67.51 o 
  -7  13   7        5.98       11.62     47.39 o 
  -6  13   7       55.59      123.12     61.51 o 
  -5  13   7      128.87       79.37     52.16 o 
  -4  13   7      108.67      102.95     49.23 o 
  -3  13   7      247.12      216.68     79.54 o 
  -2  13   7       11.36       46.97     85.73 o 
  -1  13   7      436.98      418.42     93.03 o 
   0  13   7      160.76      206.48     68.32 o 
   1  13   7      279.38      312.84     58.89 o 
  -7  14   7       40.21       33.94     39.93 o 
  -6  14   7       83.68       94.09     52.92 o 
  -5  14   7        1.13       15.11     50.76 o 
  -4  14   7       23.70      -12.87     70.43 o 
  -3  14   7        8.92       49.93     73.11 o 
  -2  14   7       72.74       82.90     75.74 o 
  -1  14   7      110.70       88.71     90.19 o 
   0  14   7       98.27      130.93     62.33 o 
  -6  15   7      309.41      304.75     56.22 o 
  -5  15   7      488.07      479.77     56.65 o 
  -4  15   7      112.40      118.44     78.66 o 
  -3  15   7       59.52       56.55     78.29 o 
  -2  15   7        5.81       11.92     93.29 o 
  -1  15   7        2.61       65.06     76.73 o 
  -5  16   7       57.59       70.91     68.01 o 
  -4  16   7       39.50       95.61     69.78 o 
  -3  16   7      231.32      311.59     89.70 o 
  -2  16   7       77.58       52.78     85.61 o 
 -11   0   8      440.31      414.16     93.69 o 
 -10   0   8       83.97      143.50     60.35 o 
  -9   0   8     1685.94     2060.05    100.97 o 
  -8   0   8      338.16      195.63     90.40 o 
  -7   0   8      253.20      255.98    107.94 o 
  -6   0   8      979.30      879.10    110.58 o 
  -5   0   8     1949.49     1901.49    145.28 o 
  -4   0   8     1158.67     1051.69     72.62 o 
  -3   0   8     1242.72     1281.03     60.27 o 
  -2   0   8      147.54      250.65     28.43 o 
  -1   0   8      493.87      437.28     41.13 o 
   0   0   8     1074.32     1047.47     55.95 o 
   1   0   8     4283.11     4222.51     94.41 o 
   2   0   8      388.97      375.37    109.84 o 
   3   0   8     1296.56     1290.44    151.25 o 
 -11   1   8       81.13      108.68     69.46 o 
 -10   1   8      208.99      252.57     47.97 o 
  -9   1   8     1219.58     1246.63     73.65 o 
  -8   1   8      772.53      805.87     64.05 o 
  -7   1   8     4032.04     4159.28    125.89 o 
  -6   1   8     1462.85     1614.79     90.61 o 
  -5   1   8      465.13      476.78     32.95 o 
  -4   1   8      220.99      266.72     35.91 o 
  -3   1   8       91.28      118.46     67.42 o 
  -2   1   8      836.88      924.00     53.80 o 
  -1   1   8       12.31      146.99     26.62 o 
   0   1   8       28.61       20.00     29.33 o 
   1   1   8       26.33       19.10     29.05 o 
   2   1   8       63.53       68.81     53.80 o 
   3   1   8       64.34       94.51     80.70 o 
 -11   2   8       77.33      122.25     63.21 o 
 -10   2   8        3.37       34.68     47.05 o 
  -9   2   8      226.59      201.92     51.91 o 
  -8   2   8       65.52      102.14     50.09 o 
  -7   2   8        6.24       18.83     50.87 o 
  -6   2   8      198.68      244.05     74.54 o 
  -5   2   8      109.73      147.84     75.38 o 
  -4   2   8     1450.51     1452.23     92.22 o 
  -3   2   8      823.54      757.73     80.65 o 
  -2   2   8      458.38      508.40     50.14 o 
  -1   2   8      173.13      192.12     34.41 o 
   0   2   8        1.03        9.51     29.84 o 
   1   2   8        2.92        4.99     32.76 o 
   2   2   8       87.47       75.63     59.96 o 
   3   2   8        2.83      -26.16     95.41 o 
 -11   3   8        0.22       28.62     58.43 o 
 -10   3   8        3.92       39.04     54.05 o 
  -9   3   8      565.79      504.62     57.86 o 
  -8   3   8       98.12      139.62     52.21 o 
  -7   3   8     2230.43     2289.96     79.87 o 
  -6   3   8      109.61      293.99     46.89 o 
  -5   3   8      847.95      796.88     81.78 o 
  -4   3   8      386.87      351.49     73.45 o 
  -3   3   8      462.96      490.53     73.88 o 
  -2   3   8     6597.12     6275.90    118.02 o 
  -1   3   8     1700.66     1670.10     65.55 o 
   0   3   8     3372.07     3296.65     69.53 o 
   1   3   8     1224.04     1223.64     50.28 o 
   2   3   8        0.14       16.42     58.94 o 
   3   3   8       14.78       50.29     64.14 o 
 -10   4   8      290.34      392.77    144.75 o 
  -9   4   8      100.34      102.72     46.06 o 
  -8   4   8      111.07      107.20     36.61 o 
  -7   4   8      182.36      219.28     54.17 o 
  -6   4   8     1019.43      913.56     57.22 o 
  -5   4   8     2891.21     2708.52    123.35 o 
  -4   4   8     2361.58     2265.86    105.45 o 
  -3   4   8     1998.10     2040.84     98.34 o 
  -2   4   8      159.43      179.73     60.84 o 
  -1   4   8       35.47       68.47     45.91 o 
   0   4   8        3.31        1.59     34.41 o 
   1   4   8      366.48      353.69     39.03 o 
   2   4   8      224.75      289.18     64.11 o 
   3   4   8      488.03      487.98     56.87 o 
 -10   5   8      138.19       83.49     64.21 o 
  -9   5   8        6.83       16.56     55.92 o 
  -8   5   8      396.71      387.42     42.45 o 
  -7   5   8        6.79       22.29     40.00 o 
  -6   5   8      563.34      612.70     53.65 o 
  -5   5   8       19.73       44.40     32.32 o 
  -4   5   8      108.39      124.85     68.95 o 
  -3   5   8      301.64      331.23     76.58 o 
  -2   5   8      319.98      298.15     33.21 o 
  -1   5   8      351.16      370.84     48.50 o 
   0   5   8       13.10       11.21     42.30 o 
   1   5   8       71.09       57.62     32.77 o 
   2   5   8       29.19       39.46     36.89 o 
 -10   6   8      455.58      488.84     65.53 o 
  -9   6   8      175.66      233.56     47.10 o 
  -8   6   8       22.38       42.94     34.96 o 
  -7   6   8        9.48       17.39     36.45 o 
  -6   6   8      483.26      503.83     45.58 o 
  -5   6   8      355.59      392.07     39.50 o 
  -4   6   8     1308.74     1133.03    131.11 o 
  -3   6   8      562.75      676.94     82.50 o 
  -2   6   8       17.57       87.26     59.19 o 
  -1   6   8        1.91       28.95     44.17 o 
   0   6   8      586.06      606.53     46.82 o 
   1   6   8      284.02      330.50     44.86 o 
   2   6   8      577.19      579.48     46.44 o 
 -10   7   8      489.30      466.05     66.72 o 
  -9   7   8     1029.74     1203.60     66.80 o 
  -8   7   8       94.57       82.56     33.95 o 
  -7   7   8     2485.81     2586.58     62.55 o 
  -6   7   8      654.68      742.33     50.32 o 
  -5   7   8       79.63      137.71     33.22 o 
  -4   7   8       41.04       40.52     22.25 o 
  -3   7   8      593.82      544.23     67.57 o 
  -2   7   8     3008.17     2854.14     85.48 o 
  -1   7   8      546.98      559.90     46.83 o 
   0   7   8       39.68       51.52     44.93 o 
   1   7   8      357.64      355.03     43.81 o 
   2   7   8        9.93        2.86     36.03 o 
 -10   8   8       26.07        6.39     62.16 o 
  -9   8   8       23.85        9.33     43.66 o 
  -8   8   8       77.93       55.74     34.52 o 
  -7   8   8       15.84       44.73     32.65 o 
  -6   8   8      774.41      798.95     42.17 o 
  -5   8   8       24.54       58.81     23.70 o 
  -4   8   8       78.72       96.84     28.97 o 
  -3   8   8      112.21       60.95     73.40 o 
  -2   8   8        0.22       20.51     70.50 o 
  -1   8   8       97.75      119.32     63.28 o 
   0   8   8       71.56      101.88     48.11 o 
   1   8   8      416.50      381.58     54.27 o 
   2   8   8      123.85      156.45     42.32 o 
  -9   9   8       53.49       38.43     43.91 o 
  -8   9   8       95.86       93.50     36.76 o 
  -7   9   8       50.42       53.16     30.23 o 
  -6   9   8      771.74      701.11     38.15 o 
  -5   9   8        7.61        1.89     34.62 o 
  -4   9   8      186.88      143.75     69.87 o 
  -3   9   8      111.20       75.78     72.32 o 
  -2   9   8      252.75      291.56     72.70 o 
  -1   9   8      202.20      241.80     63.70 o 
   0   9   8       29.20       73.87     47.07 o 
   1   9   8      160.77      104.34     56.64 o 
   2   9   8        0.14      -18.05     47.22 o 
  -9  10   8       89.73       87.86     45.64 o 
  -8  10   8        0.11       24.39     39.26 o 
  -7  10   8       13.97       -5.45     41.63 o 
  -6  10   8     1193.33     1069.94     55.45 o 
  -5  10   8      594.59      544.88     44.34 o 
  -4  10   8     1544.02     1386.84     85.75 o 
  -3  10   8      421.76      386.20     53.14 o 
  -2  10   8      120.31      145.19     80.91 o 
  -1  10   8       31.85       37.32     55.67 o 
   0  10   8      131.75      132.15     55.15 o 
   1  10   8      145.70      241.82     61.99 o 
  -9  11   8      333.06      383.40     60.92 o 
  -8  11   8      160.66      191.44     45.40 o 
  -7  11   8      987.94     1049.31     63.05 o 
  -6  11   8        4.24       62.10     41.53 o 
  -5  11   8       11.70       16.83     54.80 o 
  -4  11   8       27.66       38.36     50.38 o 
  -3  11   8       30.07       44.19     77.42 o 
  -2  11   8      598.24      553.35     92.42 o 
  -1  11   8       21.97       91.09     69.01 o 
   0  11   8      214.39      174.04     69.57 o 
   1  11   8        8.18       26.46     54.65 o 
  -8  12   8      231.65      243.39     54.52 o 
  -7  12   8        1.37       43.65     44.05 o 
  -6  12   8       34.45       18.78     42.55 o 
  -5  12   8       98.81       56.78     59.22 o 
  -4  12   8        0.12        5.05     52.18 o 
  -3  12   8       53.07       57.00     79.39 o 
  -2  12   8       46.08      105.14     85.49 o 
  -1  12   8      120.47      171.47     65.19 o 
   0  12   8        4.59       23.73     58.32 o 
  -8  13   8       78.54       44.33     58.07 o 
  -7  13   8       97.99      120.35     45.81 o 
  -6  13   8       10.45       37.53     56.31 o 
  -5  13   8        3.69       56.85     51.17 o 
  -4  13   8       54.52       95.76     85.96 o 
  -3  13   8      206.45      181.73     77.21 o 
  -2  13   8      781.02      758.75     93.61 o 
  -1  13   8      395.23      372.72     81.66 o 
   0  13   8      382.99      347.22     67.11 o 
  -7  14   8        8.19       23.44     51.10 o 
  -6  14   8      335.45      300.12     61.98 o 
  -5  14   8      192.60      182.28     57.15 o 
  -4  14   8      130.19       97.54     87.88 o 
  -3  14   8      349.97      449.88     90.22 o 
  -2  14   8       12.42       44.12     81.19 o 
  -1  14   8        0.84       -0.99     80.80 o 
  -6  15   8       66.51       68.25     59.83 o 
  -5  15   8      269.64      207.54     76.42 o 
  -4  15   8      180.89      131.22     81.28 o 
  -3  15   8       54.43      135.34     85.32 o 
  -2  15   8      317.28      326.19     87.51 o 
 -11   1   9       30.75       42.37     89.32 o 
 -10   1   9      835.11      850.36     67.06 o 
  -9   1   9      435.65      504.50     78.79 o 
  -8   1   9       24.94       65.10     69.40 o 
  -7   1   9      410.72      355.60     78.70 o 
  -6   1   9      254.95      261.09     77.26 o 
  -5   1   9      466.70      444.99     26.17 o 
  -4   1   9     1058.41      970.48     49.99 o 
  -3   1   9     2943.28     3028.86    117.20 o 
  -2   1   9      148.56      167.89     31.65 o 
  -1   1   9      189.63      255.30     47.44 o 
   0   1   9       11.05       15.01     40.23 o 
   1   1   9      132.21      117.98     49.66 o 
   2   1   9       72.39       91.30     98.80 o 
 -11   2   9      350.89      361.00     96.42 o 
 -10   2   9       10.28       36.69     50.68 o 
  -9   2   9      467.34      469.24     60.78 o 
  -8   2   9       80.74       88.98     53.25 o 
  -7   2   9     1559.81     1555.24    104.51 o 
  -6   2   9      770.60      704.53     87.72 o 
  -5   2   9      150.74      135.82     43.34 o 
  -4   2   9        1.19       16.97     71.97 o 
  -3   2   9        1.97       15.30     70.24 o 
  -2   2   9     2227.68     2076.83     71.68 o 
  -1   2   9      897.06      869.26     45.37 o 
   0   2   9     2046.67     2100.30     70.06 o 
   1   2   9      435.23      449.54     62.00 o 
   2   2   9      204.61      151.11     85.07 o 
 -11   3   9       47.38       64.92     87.19 o 
 -10   3   9      110.47      112.92     52.70 o 
  -9   3   9      155.13      135.68     49.20 o 
  -8   3   9       37.91       66.97     51.78 o 
  -7   3   9        0.41       -1.05     47.62 o 
  -6   3   9        2.52      -60.32     77.87 o 
  -5   3   9      119.86      163.74     80.10 o 
  -4   3   9      307.19      301.46     70.56 o 
  -3   3   9       86.93       77.13     64.36 o 
  -2   3   9        1.94       25.45     50.05 o 
  -1   3   9      384.98      448.37     43.21 o 
   0   3   9       15.80       34.62     38.06 o 
   1   3   9       47.94       50.46     54.59 o 
   2   3   9       48.21       20.45     81.96 o 
 -10   4   9        4.98       -7.11     43.79 o 
  -9   4   9      321.73      392.69     58.08 o 
  -8   4   9      223.84      240.78     54.58 o 
  -7   4   9     1138.08     1208.90     62.55 o 
  -6   4   9      734.11      889.25     90.42 o 
  -5   4   9      187.93      323.26     77.41 o 
  -4   4   9     1581.36     1729.54     99.41 o 
  -3   4   9      113.64      212.57     66.38 o 
  -2   4   9        1.62       78.14     59.63 o 
  -1   4   9       84.96      108.36     45.63 o 
   0   4   9      338.34      407.18     42.49 o 
   1   4   9        0.30       -9.45     50.46 o 
   2   4   9        1.77      -16.82     60.29 o 
 -10   5   9      216.20      259.29     60.39 o 
  -9   5   9      614.99      625.21     56.23 o 
  -8   5   9        4.00       44.70     37.79 o 
  -7   5   9        1.85        3.86     41.44 o 
  -6   5   9       73.18      144.62     39.44 o 
  -5   5   9     2598.79     2457.73    135.81 o 
  -4   5   9     1216.18     1200.04     96.00 o 
  -3   5   9     2246.18     2200.53    109.44 o 
  -2   5   9      235.62      181.96     51.72 o 
  -1   5   9      580.26      618.22     54.32 o 
   0   5   9       50.98       78.97     37.33 o 
   1   5   9      368.93      352.72     57.58 o 
 -10   6   9       96.65       92.70     49.92 o 
  -9   6   9      388.49      382.97     64.01 o 
  -8   6   9      231.87      277.19     45.92 o 
  -7   6   9      917.28      965.62     50.63 o 
  -6   6   9     1277.67     1379.44     58.98 o 
  -5   6   9     1458.87     1542.17    116.42 o 
  -4   6   9      215.67      230.56     82.15 o 
  -3   6   9      340.42      355.16     75.26 o 
  -2   6   9      594.25      548.39     65.82 o 
  -1   6   9       37.52       49.25     44.85 o 
   0   6   9      186.89      213.75     43.08 o 
   1   6   9       38.34       60.83     44.32 o 
 -10   7   9       31.52       33.40     46.48 o 
  -9   7   9      194.50      242.93     48.17 o 
  -8   7   9       61.06       34.13     41.83 o 
  -7   7   9      464.04      425.99     45.24 o 
  -6   7   9      222.07      270.60     39.49 o 
  -5   7   9       22.07        9.35     58.91 o 
  -4   7   9        4.38       20.68     61.78 o 
  -3   7   9       23.50       39.89     56.33 o 
  -2   7   9       52.96       70.53     51.87 o 
  -1   7   9        2.03       34.89     39.63 o 
   0   7   9       38.90       24.34     46.32 o 
   1   7   9       11.19       10.87     41.98 o 
 -10   8   9       45.37       70.59     59.99 o 
  -9   8   9       10.31       16.75     43.46 o 
  -8   8   9        8.24       42.36     32.92 o 
  -7   8   9      414.32      404.77     38.10 o 
  -6   8   9      340.56      296.79     39.03 o 
  -5   8   9      308.97      264.48     62.87 o 
  -4   8   9      265.10      342.16     57.07 o 
  -3   8   9      171.47      223.24     66.57 o 
  -2   8   9      713.17      663.08     87.66 o 
  -1   8   9      314.40      330.60     64.22 o 
   0   8   9     1224.68     1249.21     67.64 o 
   1   8   9      370.96      421.37     49.87 o 
  -9   9   9      626.22      639.94     64.19 o 
  -8   9   9       48.05      101.17     43.27 o 
  -7   9   9       24.99       11.42     41.17 o 
  -6   9   9        5.53       -5.77     71.96 o 
  -5   9   9      498.06      491.27     86.36 o 
  -4   9   9      142.19      126.26     69.35 o 
  -3   9   9      832.70      639.67     93.27 o 
  -2   9   9      111.07       64.36     71.75 o 
  -1   9   9      114.75      109.26     65.31 o 
   0   9   9       35.37       41.43     59.79 o 
  -9  10   9       69.68       99.14     57.43 o 
  -8  10   9       17.66       15.55     41.01 o 
  -7  10   9       92.68      100.26     54.37 o 
  -6  10   9       11.17        8.48     55.32 o 
  -5  10   9      652.18      685.69     66.98 o 
  -4  10   9      281.53      309.65     83.15 o 
  -3  10   9       16.36       67.62     72.46 o 
  -2  10   9      970.31      992.48    110.00 o 
  -1  10   9       69.59      113.74     66.96 o 
   0  10   9       72.65       34.43     67.59 o 
  -8  11   9        0.91       14.65     55.37 o 
  -7  11   9       14.92       64.24     58.57 o 
  -6  11   9       10.68       44.91     51.59 o 
  -5  11   9      193.93      194.64     52.68 o 
  -4  11   9      125.13      151.02     52.12 o 
  -3  11   9      138.50      126.90     85.88 o 
  -2  11   9      311.73      219.80     90.93 o 
  -1  11   9       29.00       50.03     62.37 o 
   0  11   9        6.74       43.66     61.38 o 
  -8  12   9      158.95      159.00     50.39 o 
  -7  12   9      469.69      556.91     71.79 o 
  -6  12   9      881.03      771.77     77.36 o 
  -5  12   9      168.47      197.23     60.58 o 
  -4  12   9      222.88      196.19     78.65 o 
  -3  12   9       59.96      112.08     76.62 o 
  -2  12   9      126.09      167.34     74.93 o 
  -1  12   9       86.96      165.31     69.49 o 
  -7  13   9       46.09       51.00     51.94 o 
  -6  13   9       79.92       80.06     56.64 o 
  -5  13   9      123.55      119.89     76.62 o 
  -4  13   9       58.91      122.85     84.44 o 
  -3  13   9      207.76      182.86     79.71 o 
  -2  13   9       83.64       71.74     75.79 o 
  -6  14   9       53.57      -15.81     60.49 o 
  -5  14   9       18.54       34.56     77.87 o 
  -4  14   9       68.28       89.02     92.08 o 
  -3  14   9       70.17       75.01     86.67 o 
 -11   0  10       10.76       90.16     98.64 o 
 -10   0  10      138.33      208.39    110.58 o 
  -9   0  10      161.02      187.89    100.28 o 
  -8   0  10      514.32      576.92    109.84 o 
  -7   0  10       13.12       85.13     96.74 o 
  -6   0  10       18.94       71.71    108.77 o 
  -5   0  10      851.34      799.48    120.05 o 
  -4   0  10      524.08      404.27    101.19 o 
  -3   0  10     4251.61     4051.97    192.42 o 
  -2   0  10      290.32      315.79     69.09 o 
  -1   0  10     1288.75     1156.69     84.15 o 
   0   0  10      245.04      257.33     63.59 o 
   1   0  10       21.63       79.54    123.91 o 
 -11   1  10       26.12       48.53     61.42 o 
 -10   1  10        6.31       -4.01     53.96 o 
  -9   1  10      108.05       46.07     64.02 o 
  -8   1  10      291.50      245.18     70.25 o 
  -7   1  10      317.45      313.97     76.80 o 
  -6   1  10     1506.76     1386.26    157.26 o 
  -5   1  10      719.15      722.75     82.36 o 
  -4   1  10      573.15      651.94     85.24 o 
  -3   1  10      528.82      550.02     74.41 o 
  -2   1  10        1.67       39.50     47.35 o 
  -1   1  10        2.11       49.36     44.87 o 
   0   1  10       20.63       45.33     42.00 o 
   1   1  10        5.15       50.02     91.04 o 
 -11   2  10        4.75       23.41     50.67 o 
 -10   2  10      178.84      228.26     76.61 o 
  -9   2  10      118.17       71.86     64.27 o 
  -8   2  10      536.28      617.06     88.54 o 
  -7   2  10      234.09      228.80     75.88 o 
  -6   2  10      353.30      384.87     87.01 o 
  -5   2  10       85.36      120.01     67.27 o 
  -4   2  10        0.01       15.97     74.21 o 
  -3   2  10        3.83       52.66     59.11 o 
  -2   2  10      132.07      215.47     52.56 o 
  -1   2  10       54.48       61.76     41.92 o 
   0   2  10        6.73       31.52     47.15 o 
   1   2  10       47.69       95.93     89.58 o 
 -10   3  10      119.15      105.14     53.22 o 
  -9   3  10        0.10       16.09     54.44 o 
  -8   3  10       40.61       59.50     71.17 o 
  -7   3  10       50.56       67.80     69.94 o 
  -6   3  10      430.49      473.26     87.89 o 
  -5   3  10      819.41      773.47     85.05 o 
  -4   3  10      150.38      222.19     75.92 o 
  -3   3  10      293.67      319.23     70.33 o 
  -2   3  10      256.40      236.31     61.98 o 
  -1   3  10      755.01      732.12     55.84 o 
   0   3  10      362.59      385.72     48.78 o 
   1   3  10      240.92      234.89     99.72 o 
 -10   4  10      194.08      226.75     54.57 o 
  -9   4  10      698.55      748.61     51.25 o 
  -8   4  10      585.68      588.97     58.41 o 
  -7   4  10      732.80      863.54     90.06 o 
  -6   4  10        4.61      -21.36     64.94 o 
  -5   4  10        6.28      -32.08     79.29 o 
  -4   4  10        7.48       29.16     66.58 o 
  -3   4  10     1502.96     1543.89     95.73 o 
  -2   4  10       18.13       60.53     56.50 o 
  -1   4  10       99.51      136.30     43.44 o 
   0   4  10      224.45      241.81     43.04 o 
   1   4  10       50.90       41.55     81.96 o 
 -10   5  10        7.15       20.08     51.49 o 
  -9   5  10        1.46       19.77     39.29 o 
  -8   5  10        3.64       27.29     37.57 o 
  -7   5  10        1.74       35.56     62.61 o 
  -6   5  10      324.94      302.40     71.99 o 
  -5   5  10      894.20      852.06     93.41 o 
  -4   5  10        6.16       35.41     70.00 o 
  -3   5  10        1.46       38.80     60.77 o 
  -2   5  10      146.50      156.62     56.40 o 
  -1   5  10       31.89       45.49     44.24 o 
   0   5  10      202.28      224.37     61.23 o 
 -10   6  10       65.14       20.92     58.39 o 
  -9   6  10      187.87      179.41     41.12 o 
  -8   6  10      144.20      166.11     49.65 o 
  -7   6  10      432.62      418.91     58.71 o 
  -6   6  10      262.35      352.39     74.12 o 
  -5   6  10        4.30        6.37     70.31 o 
  -4   6  10      155.39      140.96     76.67 o 
  -3   6  10      986.56      898.13     81.99 o 
  -2   6  10      221.76      223.16     53.61 o 
  -1   6  10      432.78      401.68     55.57 o 
   0   6  10      194.91      217.17     49.39 o 
 -10   7  10       26.89       67.53     52.80 o 
  -9   7  10        4.18       12.62     67.88 o 
  -8   7  10      112.86      140.21     54.98 o 
  -7   7  10      750.08      751.37     68.44 o 
  -6   7  10     1939.97     1795.43     83.13 o 
  -5   7  10      165.14      162.12     60.24 o 
  -4   7  10      146.86      193.63     63.88 o 
  -3   7  10      508.57      462.08     82.19 o 
  -2   7  10       56.33      102.75     55.43 o 
  -1   7  10       11.40        7.57     42.83 o 
   0   7  10      184.89      223.71     49.35 o 
  -9   8  10       65.06       76.58     82.16 o 
  -8   8  10        0.08      -21.84     53.38 o 
  -7   8  10       20.63       85.80     63.63 o 
  -6   8  10       12.86       14.82     62.31 o 
  -5   8  10      120.24       51.90     53.56 o 
  -4   8  10        0.77      -32.57     59.65 o 
  -3   8  10      895.85      840.49     76.20 o 
  -2   8  10        0.54      -14.39     53.45 o 
  -1   8  10       66.30       10.03     67.29 o 
   0   8  10       17.47       55.90     53.85 o 
  -9   9  10      167.07      196.48     72.18 o 
  -8   9  10        2.36        6.69     50.72 o 
  -7   9  10       25.60       40.04     74.17 o 
  -6   9  10      101.60      108.73     72.27 o 
  -5   9  10       45.22       54.95     74.11 o 
  -4   9  10       13.62        8.59     75.89 o 
  -3   9  10      193.24      180.49     76.80 o 
  -2   9  10        7.48       10.70     86.21 o 
  -1   9  10        6.52       24.84     61.91 o 
  -9  10  10      218.02      270.78     80.36 o 
  -8  10  10       37.27        4.76     49.41 o 
  -7  10  10      256.77      281.52     65.13 o 
  -6  10  10       12.82       28.56     56.37 o 
  -5  10  10       22.59       45.18     65.33 o 
  -4  10  10        9.41       19.73     73.68 o 
  -3  10  10     1513.46     1505.64    196.37 o 
  -2  10  10       55.89       77.47     74.50 o 
  -1  10  10      218.73      260.98     68.00 o 
  -8  11  10       12.94       31.62     59.89 o 
  -7  11  10      194.71      221.82     61.22 o 
  -6  11  10      172.32      225.16     60.54 o 
  -5  11  10      168.60      197.67     60.82 o 
  -4  11  10       27.73       15.70     86.92 o 
  -3  11  10      100.77      115.16     70.74 o 
  -2  11  10       73.04      134.64     82.06 o 
  -7  12  10      148.10      104.70     61.52 o 
  -6  12  10       84.32      157.36     60.16 o 
  -5  12  10       83.63      111.43     78.88 o 
  -4  12  10       69.25       39.76     75.25 o 
  -3  12  10        2.35       61.48     90.45 o 
  -6  13  10      106.40       75.77     87.37 o 
  -5  13  10      100.09       67.65     91.00 o 
  -4  13  10        3.51      -33.45     68.29 o 
 -10   1  11       13.05        2.37     65.75 o 
  -9   1  11      455.00      418.03     88.51 o 
  -8   1  11      200.91      248.85     85.17 o 
  -7   1  11      757.00      769.17     93.35 o 
  -6   1  11       70.38      119.82     72.06 o 
  -5   1  11      115.15      175.13     79.09 o 
  -4   1  11        0.14       61.16     73.30 o 
  -3   1  11      223.45      211.04     62.57 o 
  -2   1  11      136.39      175.76     52.59 o 
  -1   1  11      155.02      196.67     49.17 o 
   0   1  11      319.05      365.57     94.49 o 
 -10   2  11      102.13      176.53     70.40 o 
  -9   2  11        6.69       12.80     67.00 o 
  -8   2  11       31.27       -5.77     72.19 o 
  -7   2  11       10.15       -4.61     68.57 o 
  -6   2  11      704.57      705.68    138.16 o 
  -5   2  11      746.89      743.02     86.90 o 
  -4   2  11      264.51      249.95     66.21 o 
  -3   2  11      220.33      247.05     66.27 o 
  -2   2  11       13.45       16.65     54.78 o 
  -1   2  11       11.31       26.79     47.65 o 
   0   2  11       27.79       77.63     82.70 o 
 -10   3  11      169.61      172.22     75.09 o 
  -9   3  11      134.20      164.47     71.31 o 
  -8   3  11       86.56      161.66     68.69 o 
  -7   3  11      273.31      264.69     85.87 o 
  -6   3  11       37.49       29.96     69.35 o 
  -5   3  11       27.98       23.68     75.79 o 
  -4   3  11       37.34       66.06     64.76 o 
  -3   3  11      167.78      174.27     73.56 o 
  -2   3  11       15.16       28.30     52.49 o 
  -1   3  11       97.84       94.17     43.75 o 
 -10   4  11       42.06       73.24     78.87 o 
  -9   4  11       41.21       72.17     77.60 o 
  -8   4  11       51.21      129.71     84.38 o 
  -7   4  11       99.18      112.46     72.05 o 
  -6   4  11      511.55      441.56     83.59 o 
  -5   4  11      223.29      292.95     73.69 o 
  -4   4  11      131.95      111.36     64.43 o 
  -3   4  11      333.11      308.30     67.14 o 
  -2   4  11       43.39       30.71     58.73 o 
  -1   4  11      184.05      217.90     51.67 o 
 -10   5  11       27.14       38.56     77.01 o 
  -9   5  11      143.64      187.88     48.41 o 
  -8   5  11      166.39      169.89     74.87 o 
  -7   5  11      135.32       90.97     78.05 o 
  -6   5  11       59.56       29.24     73.85 o 
  -5   5  11       21.53       33.96     68.76 o 
  -4   5  11        8.47       34.44     68.91 o 
  -3   5  11      714.67      659.21     86.35 o 
  -2   5  11      266.05      215.34     59.91 o 
  -1   5  11      664.46      649.96     59.72 o 
 -10   6  11      182.29      220.39     61.99 o 
  -9   6  11        1.94       37.34     50.69 o 
  -8   6  11       60.41       65.78     57.08 o 
  -7   6  11       47.35       83.30     87.88 o 
  -6   6  11      182.72      252.41     68.82 o 
  -5   6  11       82.28       99.99     72.54 o 
  -4   6  11      247.23      305.20     76.71 o 
  -3   6  11       61.05       95.64     73.66 o 
  -2   6  11      270.42      208.14     65.25 o 
  -1   6  11       55.81       89.51     45.77 o 
  -9   7  11       42.49        7.10     49.79 o 
  -8   7  11      348.34      335.02     57.75 o 
  -7   7  11        2.58        9.18     57.46 o 
  -6   7  11      447.76      531.50     73.52 o 
  -5   7  11       75.68      122.82     84.59 o 
  -4   7  11       97.12      104.45     83.80 o 
  -3   7  11      129.03      161.30     70.42 o 
  -2   7  11        7.74       -7.59     57.88 o 
  -1   7  11        3.23       32.18     49.11 o 
  -9   8  11        2.92       10.13     49.55 o 
  -8   8  11       11.03       16.84     57.00 o 
  -7   8  11        7.03       45.90     67.59 o 
  -6   8  11      391.20      358.73     68.78 o 
  -5   8  11       15.61       77.89     55.22 o 
  -4   8  11      201.16      147.97     63.30 o 
  -3   8  11      251.91      293.08     63.69 o 
  -2   8  11       19.92        8.29     67.51 o 
  -9   9  11      256.31      183.29     55.02 o 
  -8   9  11      168.76      222.72     61.77 o 
  -7   9  11      729.12      756.10     96.48 o 
  -6   9  11      135.37      157.64     76.36 o 
  -5   9  11       80.63       64.53     57.93 o 
  -4   9  11        0.41       74.72     71.90 o 
  -3   9  11      215.37      133.80     90.72 o 
  -2   9  11        3.80       30.23     71.73 o 
  -8  10  11       32.94       26.90     55.02 o 
  -7  10  11        2.94       21.09     62.93 o 
  -6  10  11       52.13       85.15     71.69 o 
  -5  10  11        6.48       17.95     73.82 o 
  -4  10  11        9.83       -9.99     73.70 o 
  -3  10  11       74.85      152.34     85.19 o 
  -7  11  11       22.81       54.75     60.05 o 
  -6  11  11       29.33       55.04     56.37 o 
  -5  11  11        7.63       64.46     81.93 o 
  -4  11  11       72.40       92.66     78.46 o 
  -5  12  11      213.95      211.47     76.84 o 
 -10   0  12        0.32       82.34    100.28 o 
  -9   0  12       32.00       62.00     89.83 o 
  -8   0  12        2.64       32.03     91.06 o 
  -7   0  12      341.35      247.17    127.95 o 
  -6   0  12       75.38       60.27    107.53 o 
  -5   0  12        0.44      -27.17     96.33 o 
  -4   0  12       82.95       28.74    113.87 o 
  -3   0  12      123.05       51.05     99.13 o 
  -2   0  12      610.67      690.30    102.92 o 
 -10   1  12       87.25      126.56     68.71 o 
  -9   1  12      246.11      280.25     81.00 o 
  -8   1  12       37.63       12.20     83.51 o 
  -7   1  12       56.82       82.61     66.57 o 
  -6   1  12       87.31       88.44     83.73 o 
  -5   1  12       10.39      -10.38     79.05 o 
  -4   1  12       77.44       42.00     67.18 o 
  -3   1  12      106.34      225.74     72.01 o 
  -2   1  12       30.01       42.43     48.03 o 
 -10   2  12        9.39       10.06     69.12 o 
  -9   2  12      114.24      127.14     83.98 o 
  -8   2  12        9.83       97.08     85.70 o 
  -7   2  12      228.54      234.24     79.51 o 
  -6   2  12      235.30      192.02     67.12 o 
  -5   2  12       10.07       36.35     70.36 o 
  -4   2  12      188.58      159.10     79.63 o 
  -3   2  12       27.41       50.36     56.93 o 
  -2   2  12        0.12       32.14     51.65 o 
 -10   3  12       48.51       65.02     75.23 o 
  -9   3  12      216.14      249.76     79.59 o 
  -8   3  12       42.32       39.28     77.82 o 
  -7   3  12        0.01       -6.79     71.16 o 
  -6   3  12      269.78      210.17     81.47 o 
  -5   3  12      102.86       55.57     69.67 o 
  -4   3  12      311.32      232.05     70.59 o 
  -3   3  12      163.61      240.44     71.67 o 
  -2   3  12      131.59      148.31     56.55 o 
 -10   4  12       55.33       24.32     71.47 o 
  -9   4  12      103.44       18.45     71.10 o 
  -8   4  12      295.21      345.80     95.04 o 
  -7   4  12      568.70      566.32     94.16 o 
  -6   4  12       80.07      167.91     80.73 o 
  -5   4  12      248.87      339.16     85.69 o 
  -4   4  12       86.17      126.52     61.84 o 
  -3   4  12       10.95       12.52     69.03 o 
  -2   4  12      122.18      102.11     59.34 o 
  -9   5  12       23.08       22.35     72.92 o 
  -8   5  12       78.62       83.15     75.40 o 
  -7   5  12        6.19       19.05     68.60 o 
  -6   5  12        1.23       81.37     63.55 o 
  -5   5  12       28.18       39.50     84.53 o 
  -4   5  12       23.22       -2.40     61.33 o 
  -3   5  12       84.35       82.57     71.84 o 
  -2   5  12       63.11      168.59     74.95 o 
  -9   6  12       45.93       53.68     62.14 o 
  -8   6  12        0.45       48.30     74.40 o 
  -7   6  12      120.63      126.94     85.18 o 
  -6   6  12       76.17       93.42     83.69 o 
  -5   6  12       49.46      117.07     73.15 o 
  -4   6  12      152.20      136.12     75.49 o 
  -3   6  12       53.28       71.04     75.62 o 
  -9   7  12       66.87       51.28     54.32 o 
  -8   7  12       87.88       88.80     65.24 o 
  -7   7  12       41.64       29.10     56.82 o 
  -6   7  12       37.10       20.35     77.47 o 
  -5   7  12      206.82      310.19     83.33 o 
  -4   7  12      308.15      256.10     74.66 o 
  -3   7  12      254.90      263.30     72.39 o 
  -8   8  12      113.77       91.31     62.96 o 
  -7   8  12       82.86       85.60     62.82 o 
  -6   8  12        7.67      -24.10     65.20 o 
  -5   8  12        7.54       27.94     66.74 o 
  -4   8  12       10.70       30.68     72.22 o 
  -8   9  12       99.83       56.40     76.88 o 
  -7   9  12        3.37       27.62     64.77 o 
  -6   9  12      180.74      163.10     69.76 o 
  -5   9  12       17.23       18.34     61.37 o 
  -4   9  12       60.64       16.96     88.18 o 
  -6  10  12       45.64       65.59     85.41 o 
  -9   1  13       52.92       45.24     75.38 o 
  -8   1  13       59.91       62.00     81.70 o 
  -7   1  13      198.70      155.76     83.48 o 
  -6   1  13       60.67       75.55     75.29 o 
  -5   1  13      194.91      226.73     76.34 o 
  -4   1  13      141.16      129.80     80.95 o 
  -3   1  13        2.46       98.02     76.00 o 
  -9   2  13      126.57      163.57     70.09 o 
  -8   2  13       60.35       54.63     81.92 o 
  -7   2  13        4.64      -13.68     68.55 o 
  -6   2  13        4.11        3.45     73.94 o 
  -5   2  13       32.63        7.19     73.77 o 
  -4   2  13       77.55       62.82     63.80 o 
  -9   3  13       67.58       24.47     68.52 o 
  -8   3  13        1.58      -18.79     77.80 o 
  -7   3  13       33.77       52.06     77.31 o 
  -6   3  13      143.62      137.41     79.75 o 
  -5   3  13       16.31       78.27     65.18 o 
  -4   3  13       10.49       13.24     68.00 o 
  -9   4  13      200.92      249.36     91.77 o 
  -8   4  13       39.20       38.08     79.90 o 
  -7   4  13       29.73       51.65     89.51 o 
  -6   4  13       40.09       47.45     69.95 o 
  -5   4  13       10.15       70.10     76.81 o 
  -4   4  13        6.65      -20.35     69.84 o 
  -9   5  13        0.06      -29.39     83.88 o 
  -8   5  13       16.33       18.88     75.64 o 
  -7   5  13      175.85       68.16     73.37 o 
  -6   5  13       49.20       17.55     80.99 o 
  -5   5  13       97.91      172.09     86.70 o 
  -4   5  13       18.88       73.24     68.89 o 
  -8   6  13       16.93       77.24     92.86 o 
  -7   6  13      364.76      348.27     95.19 o 
  -6   6  13        8.63       32.47     79.56 o 
  -5   6  13       31.78       79.64     67.30 o 
  -7   7  13       94.35      112.76     64.75 o 
  -6   7  13        0.14      -14.39     88.84 o 
  -8   0  14        6.61       32.36    100.04 o 
  -7   0  14       87.83      127.13    137.99 o 
  -6   0  14        3.19        9.47    117.74 o 
  -8   1  14       32.25        9.46     71.90 o 
  -7   1  14      188.83      229.50     98.76 o 
  -6   1  14       14.55       16.28     74.59 o 
  -7   2  14        3.97       44.56     88.84 o 
  -6   2  14        1.03      -32.55     72.84 o 
                                                 
